# Supplementary material for: Evaluating sediment and water sampling methods for the estimation of deep-sea biodiversity using environmental DNA
Source: Sci Rep. 2021 Apr 12;11:7856. doi: 10.1038/s41598-021-86396-8 (PMC8041860; doi:10.1038/s41598-021-86396-8)
Supplement: Supplementary file 2 — Supplementary Information 2. [file 41598_2021_86396_MOESM2_ESM.xlsx]

## Sheet: AC_soumissions_abyss_sampling_c
ENAsample_alias	BioProjectID-Study accession	Code_GENOSCOPE	Code_ABYSS	Primers	ENAsampleid	BioSamplesid	Genoscopeid	EXPERIMENTID	RUNID	Sample name	Extraction kit	Sample type	Size fraction (µm)	Sample volume for DNA extraction	Concentration of original extract (ng/µL)	Depth (m)	Latitude	Longitude	Habitat	Region	Status	sample_title	tax_id	scientific_name	sample description	sampling campaign, label	sampling campaign, plateform	sampling campaign, report	sampling station, label	sampling event, label	sampling event, date-time, start	sampling event, date/time, end	sampling event, latitude, start	sampling event, latitude, end	sampling event, longitude, start	sampling event, longitude, end	sampling event, elevation, depth below sea surface	sampling event, device label	sampling event, device collection area	environmental system, biome (ENVO:00000428)	environmental system, marine region	environmental system, feature (ENVO:00002297)	environmental condition, temperature	environmental condition, salinity	environmental condition, oxygen	environmental condition, pH	environmental material (ENVO:00010483)	environmental material, depth below sediment surface, top (cm)	environmental material, depth below sediment surface, bottom (cm)
eDNAB0000149	PRJEB37673	CCR_AABSOSTA_1_HGWCMBCX2.12BA025	ESSNAUT_PL7_Salsa1Bol3_20	16S_V4V5_Fuhrman	ERS3168260	SAMEA5361621	CCP_AAEF	ERX4011679	ERR4010277	ESSNAUT_PL7_Salsa1Bol3_20	Tara Oceans extraction protocol	DNA	> 20	4,740 L	6.96	2417	42.9423	6.7426	Continental slope	Gulf of Lyon, Western Mediterranean	submitted@ENA 20190414	ESN_2016-04-07Z_PL07_S1B3_water-sampler-(in-situ-pump)-deployed-with-ROV_water-layer-(90-70m)-above-seabed_size-fractionated-(>20µm)_eDNAB0000149	408172	marine metagenome	This sample (eDNAB0000149) was collected at station PL07 during campaign ESSNAUT-2016, using a water-sampler-(in-situ-pump)-deployed-with-ROV. The sampling event occurred at position latitudeN=42.9423 and longitudeE=6.7426, on date/time=2016-04-07Z, at a depth of 2416.59 m. The sample material was collected in the marine biome (ENVO:00000447), targeting a layer of seawater (ENVO:00002149) above m…	ESSNAUT-2016	RV L'Atalante (http://www.flotteoceanographique.fr/La-flotte/Navires/Navires-hauturiers/L-Atalante)	JUSTINIANO Jean-Paul (2016) ESSNAUT 2016 cruise. RV L'Atalante. http://dx.doi.org/10.17600/16000500	ESN_PL07	ESN_2016-04-07Z_PL07_S1B3_water-sampler-(in-situ-pump)-deployed-with-ROV	2016-04-07Z	not-provided	42.9423	not-provided	6.7426	not-provided	2416.59	water-sampler-(in-situ-pump)-deployed-with-ROV	not-available	marine benthic biome (ENVO:01000024)	[MS] Mediterranean Sea (MRGID 1905)	continental margin (ENVO:01000298)	not-provided	not-provided	not-provided	not-provided	seawater (ENVO:00002149) above marine sediment	not-available	not-available
eDNAB0000150	PRJEB37673	CCR_AABTOSTA_1_HGWCMBCX2.12BA037	ESSNAUT_PL7_Salsa1Bol5_20	16S_V4V5_Fuhrman	ERS3168262	SAMEA5361623	CCP_AAEG	ERX4011680	ERR4010278	ESSNAUT_PL7_Salsa1Bol5_20	Tara Oceans extraction protocol	DNA	> 20	4,740 L	5	2417	42.9423	6.7426	Continental slope	Gulf of Lyon, Western Mediterranean	submitted@ENA 20190414	ESN_2016-04-07Z_PL07_S1B5_water-sampler-(in-situ-pump)-deployed-with-ROV_water-layer-(90-70m)-above-seabed_size-fractionated-(>20µm)_eDNAB0000150	408172	marine metagenome	This sample (eDNAB0000150) was collected at station PL07 during campaign ESSNAUT-2016, using a water-sampler-(in-situ-pump)-deployed-with-ROV. The sampling event occurred at position latitudeN=42.9423 and longitudeE=6.7426, on date/time=2016-04-07Z, at a depth of 2416.59 m. The sample material was collected in the marine biome (ENVO:00000447), targeting a layer of seawater (ENVO:00002149) above m…	ESSNAUT-2016	RV L'Atalante (http://www.flotteoceanographique.fr/La-flotte/Navires/Navires-hauturiers/L-Atalante)	JUSTINIANO Jean-Paul (2016) ESSNAUT 2016 cruise. RV L'Atalante. http://dx.doi.org/10.17600/16000500	ESN_PL07	ESN_2016-04-07Z_PL07_S1B5_water-sampler-(in-situ-pump)-deployed-with-ROV	2016-04-07Z	not-provided	42.9423	not-provided	6.7426	not-provided	2416.59	water-sampler-(in-situ-pump)-deployed-with-ROV	not-available	marine benthic biome (ENVO:01000024)	[MS] Mediterranean Sea (MRGID 1905)	continental margin (ENVO:01000298)	not-provided	not-provided	not-provided	not-provided	seawater (ENVO:00002149) above marine sediment	not-available	not-available
eDNAB0000155	PRJEB37673	CCR_AADBOSTA_1_HGWCMBCX2.12BA063	ESSNAUT_PL9_Salsa2Bol2_20	16S_V4V5_Fuhrman	ERS3168264	SAMEA5361625	CCP_AAEH	ERX4011713	ERR4010311	ESSNAUT_PL9_Salsa2Bol2_20	Tara Oceans extraction protocol	DNA	> 20	5,400 L	16.3	1152	43.2237	6.8876	Continental slope	Gulf of Lyon, Western Mediterranean	submitted@ENA 20190414	ESN_2016-04-09Z_PL09_S2B2_water-sampler-(in-situ-pump)-deployed-with-ROV_water-layer-(90-70m)-above-seabed_size-fractionated-(>20µm)_eDNAB0000155	408172	marine metagenome	This sample (eDNAB0000155) was collected at station PL09 during campaign ESSNAUT-2016, using a water-sampler-(in-situ-pump)-deployed-with-ROV. The sampling event occurred at position latitudeN=43.2237 and longitudeE=6.8876, on date/time=2016-04-09Z, at a depth of 1152.28 m. The sample material was collected in the marine biome (ENVO:00000447), targeting a layer of seawater (ENVO:00002149) above m…	ESSNAUT-2016	RV L'Atalante (http://www.flotteoceanographique.fr/La-flotte/Navires/Navires-hauturiers/L-Atalante)	JUSTINIANO Jean-Paul (2016) ESSNAUT 2016 cruise. RV L'Atalante. http://dx.doi.org/10.17600/16000500	ESN_PL09	ESN_2016-04-09Z_PL09_S2B2_water-sampler-(in-situ-pump)-deployed-with-ROV	2016-04-09Z	not-provided	43.2237	not-provided	6.8876	not-provided	1152.28	water-sampler-(in-situ-pump)-deployed-with-ROV	not-available	marine benthic biome (ENVO:01000024)	[MS] Mediterranean Sea (MRGID 1905)	continental margin (ENVO:01000298)	not-provided	not-provided	not-provided	not-provided	seawater (ENVO:00002149) above marine sediment	not-available	not-available
eDNAB0000157	PRJEB37673	CCR_AADCOSTA_1_HGWCMBCX2.12BA075	ESSNAUT_PL9_Salsa2Bol4_20	16S_V4V5_Fuhrman	ERS3168266	SAMEA5361627	CCP_AAEI	ERX4011714	ERR4010312	ESSNAUT_PL9_Salsa2Bol4_20	Tara Oceans extraction protocol	DNA	> 20	5,400 L	6.46	1152	43.2237	6.8876	Continental slope	Gulf of Lyon, Western Mediterranean	submitted@ENA 20190414	ESN_2016-04-09Z_PL09_S2B4_water-sampler-(in-situ-pump)-deployed-with-ROV_water-layer-(90-70m)-above-seabed_size-fractionated-(>20µm)_eDNAB0000157	408172	marine metagenome	This sample (eDNAB0000157) was collected at station PL09 during campaign ESSNAUT-2016, using a water-sampler-(in-situ-pump)-deployed-with-ROV. The sampling event occurred at position latitudeN=43.2237 and longitudeE=6.8876, on date/time=2016-04-09Z, at a depth of 1152.28 m. The sample material was collected in the marine biome (ENVO:00000447), targeting a layer of seawater (ENVO:00002149) above m…	ESSNAUT-2016	RV L'Atalante (http://www.flotteoceanographique.fr/La-flotte/Navires/Navires-hauturiers/L-Atalante)	JUSTINIANO Jean-Paul (2016) ESSNAUT 2016 cruise. RV L'Atalante. http://dx.doi.org/10.17600/16000500	ESN_PL09	ESN_2016-04-09Z_PL09_S2B4_water-sampler-(in-situ-pump)-deployed-with-ROV	2016-04-09Z	not-provided	43.2237	not-provided	6.8876	not-provided	1152.28	water-sampler-(in-situ-pump)-deployed-with-ROV	not-available	marine benthic biome (ENVO:01000024)	[MS] Mediterranean Sea (MRGID 1905)	continental margin (ENVO:01000298)	not-provided	not-provided	not-provided	not-provided	seawater (ENVO:00002149) above marine sediment	not-available	not-available
eDNAB0000222	PRJEB37673	CCR_AABQOSTA_1_HGWCMBCX2.12BA001	ESSNAUT_PL11_Salsa3Bol2_20	16S_V4V5_Fuhrman	ERS3168331	SAMEA5361692	CCP_AADX	ERX4011677	ERR4010275	ESSNAUT_PL11_Salsa3Bol2_20	Tara Oceans extraction protocol	DNA	> 20	6,300 L	3.02	2417	42.9425	6.744	Continental slope	Gulf of Lyon, Western Mediterranean	submitted@ENA 20190414	ESN_2016-04-11Z_PL11_S3B2_water-sampler-(in-situ-pump)-deployed-with-ROV_water-layer-(90-70m)-above-seabed_size-fractionated-(>20µm)_eDNAB0000222	408172	marine metagenome	This sample (eDNAB0000222) was collected at station PL11 during campaign ESSNAUT-2016, using a water-sampler-(in-situ-pump)-deployed-with-ROV. The sampling event occurred at position latitudeN=42.9425 and longitudeE=6.744, on date/time=2016-04-11Z, at a depth of 2416.94 m. The sample material was collected in the marine biome (ENVO:00000447), targeting a layer of seawater (ENVO:00002149) above ma…	ESSNAUT-2016	RV L'Atalante (http://www.flotteoceanographique.fr/La-flotte/Navires/Navires-hauturiers/L-Atalante)	JUSTINIANO Jean-Paul (2016) ESSNAUT 2016 cruise. RV L'Atalante. http://dx.doi.org/10.17600/16000500	ESN_PL11	ESN_2016-04-11Z_PL11_S3B2_water-sampler-(in-situ-pump)-deployed-with-ROV	2016-04-11Z	not-provided	42.9425	not-provided	6.744	not-provided	2416.94	water-sampler-(in-situ-pump)-deployed-with-ROV	not-available	marine benthic biome (ENVO:01000024)	[MS] Mediterranean Sea (MRGID 1905)	continental margin (ENVO:01000298)	not-provided	not-provided	not-provided	not-provided	seawater (ENVO:00002149) above marine sediment	not-available	not-available
eDNAB0000224	PRJEB37673	CCR_AABROSTA_1_HGWCMBCX2.12BA013	ESSNAUT_PL11_Salsa3Bol4_20	16S_V4V5_Fuhrman	ERS3168333	SAMEA5361694	CCP_AADY	ERX4011678	ERR4010276	ESSNAUT_PL11_Salsa3Bol4_20	Tara Oceans extraction protocol	DNA	> 20	6,300 L	3.22	2417	42.9425	6.744	Continental slope	Gulf of Lyon, Western Mediterranean	submitted@ENA 20190414	ESN_2016-04-11Z_PL11_S3B4_water-sampler-(in-situ-pump)-deployed-with-ROV_water-layer-(90-70m)-above-seabed_size-fractionated-(>20µm)_eDNAB0000224	408172	marine metagenome	This sample (eDNAB0000224) was collected at station PL11 during campaign ESSNAUT-2016, using a water-sampler-(in-situ-pump)-deployed-with-ROV. The sampling event occurred at position latitudeN=42.9425 and longitudeE=6.744, on date/time=2016-04-11Z, at a depth of 2416.94 m. The sample material was collected in the marine biome (ENVO:00000447), targeting a layer of seawater (ENVO:00002149) above ma…	ESSNAUT-2016	RV L'Atalante (http://www.flotteoceanographique.fr/La-flotte/Navires/Navires-hauturiers/L-Atalante)	JUSTINIANO Jean-Paul (2016) ESSNAUT 2016 cruise. RV L'Atalante. http://dx.doi.org/10.17600/16000500	ESN_PL11	ESN_2016-04-11Z_PL11_S3B4_water-sampler-(in-situ-pump)-deployed-with-ROV	2016-04-11Z	not-provided	42.9425	not-provided	6.744	not-provided	2416.94	water-sampler-(in-situ-pump)-deployed-with-ROV	not-available	marine benthic biome (ENVO:01000024)	[MS] Mediterranean Sea (MRGID 1905)	continental margin (ENVO:01000298)	not-provided	not-provided	not-provided	not-provided	seawater (ENVO:00002149) above marine sediment	not-available	not-available
eDNAB0002503	PRJEB37673	CCR_AACXOSTA_1_HGWCMBCX2.12BA077	ESSNAUT_PL7_PBT2_0.2	16S_V4V5_Fuhrman	ERS3726729	SAMEA5938258	CCP_AAFP	ERX4011706	ERR4010304	ESSNAUT_PL7_PBT2_0.2	Tara Oceans extraction protocol	DNA	0.2-2.0	7.5 L	1	2417	42.9423	6.7426	Continental slope	Gulf of Lyon, Western Mediterranean	submitted@ENA 20190906	ESN_2016-04-07Z_PL07_PBT2_water-sampler-(sterile-sampling-box)-deployed-with-ROV_water-layer-(30-60m)-above-seabed_size-fractionated-(0.2-2µm)_eDNAB0002503	408172	marine metagenome	This sample (eDNAB0002503) was collected at station PL07 during campaign ESSNAUT-2016, using a water-sampler-(sterile-sampling-box)-deployed-with-ROV. The sampling event occurred at position latitudeN=42.9423 and longitudeE=6.7426, on date/time=2016-04-07Z, at a depth of 2416.59 m. The sample material was collected in the marine biome (ENVO:00000447), targeting a layer of seawater (ENVO:00002149)…	ESSNAUT-2016	RV L'Atalante (http://www.flotteoceanographique.fr/La-flotte/Navires/Navires-hauturiers/L-Atalante)	JUSTINIANO Jean-Paul (2016) ESSNAUT 2016 cruise. RV L'Atalante. http://dx.doi.org/10.17600/16000500	ESN_PL07	ESN_2016-04-07Z_PL07_PBT2_water-sampler-(sterile-sampling-box)-deployed-with-ROV	2016-04-07Z	not-provided	42.9423	not-provided	6.7426	not-provided	2416.59	water-sampler-(sterile-sampling-box)-deployed-with-ROV	not-available	marine benthic biome (ENVO:01000024)	[MS] Mediterranean Sea (MRGID 1905)	continental margin (ENVO:01000298)	not-provided	not-provided	not-provided	not-provided	seawater (ENVO:00002149) above marine sediment	not-available	not-available
eDNAB0002504	PRJEB37673	CCR_AACWOSTA_1_HGWCMBCX2.12BA039	ESSNAUT_PL7_PBT2_2	16S_V4V5_Fuhrman	ERS3726730	SAMEA5938259	CCP_AAFO	ERX4011705	ERR4010303	ESSNAUT_PL7_PBT2_2	Tara Oceans extraction protocol	DNA	2.0-20	7.5 L	0.01	2417	42.9423	6.7426	Continental slope	Gulf of Lyon, Western Mediterranean	submitted@ENA 20190906	ESN_2016-04-07Z_PL07_PBT2_water-sampler-(sterile-sampling-box)-deployed-with-ROV_water-layer-(30-60m)-above-seabed_size-fractionated-(2-20µm)_eDNAB0002504	408172	marine metagenome	This sample (eDNAB0002504) was collected at station PL07 during campaign ESSNAUT-2016, using a water-sampler-(sterile-sampling-box)-deployed-with-ROV. The sampling event occurred at position latitudeN=42.9423 and longitudeE=6.7426, on date/time=2016-04-07Z, at a depth of 2416.59 m. The sample material was collected in the marine biome (ENVO:00000447), targeting a layer of seawater (ENVO:00002149)…	ESSNAUT-2016	RV L'Atalante (http://www.flotteoceanographique.fr/La-flotte/Navires/Navires-hauturiers/L-Atalante)	JUSTINIANO Jean-Paul (2016) ESSNAUT 2016 cruise. RV L'Atalante. http://dx.doi.org/10.17600/16000500	ESN_PL07	ESN_2016-04-07Z_PL07_PBT2_water-sampler-(sterile-sampling-box)-deployed-with-ROV	2016-04-07Z	not-provided	42.9423	not-provided	6.7426	not-provided	2416.59	water-sampler-(sterile-sampling-box)-deployed-with-ROV	not-available	marine benthic biome (ENVO:01000024)	[MS] Mediterranean Sea (MRGID 1905)	continental margin (ENVO:01000298)	not-provided	not-provided	not-provided	not-provided	seawater (ENVO:00002149) above marine sediment	not-available	not-available
eDNAB0002506	PRJEB37673	CCR_AACAOSTA_1_HGWCMBCX2.12BA052	ESSNAUT_PL10_PBT2_0.2	16S_V4V5_Fuhrman	ERS3726732	SAMEA5938261	CCP_AAEJ	ERX4011689	ERR4010287	ESSNAUT_PL10_PBT2_0.2	Tara Oceans extraction protocol	DNA	0.2-2.0	7.5 L	3.6	2420	42.9425	6.7444	Continental slope	Gulf of Lyon, Western Mediterranean	submitted@ENA 20190906	ESN_2016-04-10Z_PL10_PBT2_water-sampler-(sterile-sampling-box)-deployed-with-ROV_water-layer-(30-60m)-above-seabed_size-fractionated-(0.2-2µm)_eDNAB0002506	408172	marine metagenome	This sample (eDNAB0002506) was collected at station PL10 during campaign ESSNAUT-2016, using a water-sampler-(sterile-sampling-box)-deployed-with-ROV. The sampling event occurred at position latitudeN=42.9425 and longitudeE=6.7444, on date/time=2016-04-10Z, at a depth of 2420.03 m. The sample material was collected in the marine biome (ENVO:00000447), targeting a layer of seawater (ENVO:00002149)…	ESSNAUT-2016	RV L'Atalante (http://www.flotteoceanographique.fr/La-flotte/Navires/Navires-hauturiers/L-Atalante)	JUSTINIANO Jean-Paul (2016) ESSNAUT 2016 cruise. RV L'Atalante. http://dx.doi.org/10.17600/16000500	ESN_PL10	ESN_2016-04-10Z_PL10_PBT2_water-sampler-(sterile-sampling-box)-deployed-with-ROV	2016-04-10Z	not-provided	42.9425	not-provided	6.7444	not-provided	2420.03	water-sampler-(sterile-sampling-box)-deployed-with-ROV	not-available	marine benthic biome (ENVO:01000024)	[MS] Mediterranean Sea (MRGID 1905)	continental margin (ENVO:01000298)	not-provided	not-provided	not-provided	not-provided	seawater (ENVO:00002149) above marine sediment	not-available	not-available
eDNAB0002507	PRJEB37673	CCR_AACBOSTA_1_HGWCMBCX2.12BA085	ESSNAUT_PL10_PBT2_2	16S_V4V5_Fuhrman	ERS3726733	SAMEA5938262	CCP_AAEK	ERX4011690	ERR4010288	ESSNAUT_PL10_PBT2_2	Tara Oceans extraction protocol	DNA	2.0-20	7.5 L	0.01	2420	42.9425	6.7444	Continental slope	Gulf of Lyon, Western Mediterranean	submitted@ENA 20190906	ESN_2016-04-10Z_PL10_PBT2_water-sampler-(sterile-sampling-box)-deployed-with-ROV_water-layer-(30-60m)-above-seabed_size-fractionated-(2-20µm)_eDNAB0002507	408172	marine metagenome	This sample (eDNAB0002507) was collected at station PL10 during campaign ESSNAUT-2016, using a water-sampler-(sterile-sampling-box)-deployed-with-ROV. The sampling event occurred at position latitudeN=42.9425 and longitudeE=6.7444, on date/time=2016-04-10Z, at a depth of 2420.03 m. The sample material was collected in the marine biome (ENVO:00000447), targeting a layer of seawater (ENVO:00002149)…	ESSNAUT-2016	RV L'Atalante (http://www.flotteoceanographique.fr/La-flotte/Navires/Navires-hauturiers/L-Atalante)	JUSTINIANO Jean-Paul (2016) ESSNAUT 2016 cruise. RV L'Atalante. http://dx.doi.org/10.17600/16000500	ESN_PL10	ESN_2016-04-10Z_PL10_PBT2_water-sampler-(sterile-sampling-box)-deployed-with-ROV	2016-04-10Z	not-provided	42.9425	not-provided	6.7444	not-provided	2420.03	water-sampler-(sterile-sampling-box)-deployed-with-ROV	not-available	marine benthic biome (ENVO:01000024)	[MS] Mediterranean Sea (MRGID 1905)	continental margin (ENVO:01000298)	not-provided	not-provided	not-provided	not-provided	seawater (ENVO:00002149) above marine sediment	not-available	not-available
eDNAB0003316	PRJEB37673	CDX_AABIOSTA_1_HGYNHBCX2.12BA095	NC_EXT	16S_V4V5_Fuhrman	ERS4415318	SAMEA6655849	CDW_AAAC	ERX4098863	ERR4131490	Water_extraction_blank	Tara Oceans extraction protocol	DNA	NA	NA	0.2	NA	NA	NA	Continental slope	Gulf of Lyon, Western Mediterranean	submitted@ENA 20200409	GENOSCOPE_in-the-lab_negative-control_CTRL	408172	marine metagenome	This sample (eDNAB0003316) is an extraction negative control.	not-available	not-available	not-available	GENOSCOPE_in-the-lab	GENOSCOPE_9999-99-99T99:99Z_in-the-lab_negative-control_no-sampling-device	9999-99-99T99:99Z	not-available	not-available	not-available	not-available	not-available	not-available	no-sampling-device	not-available	not-available	not-available	not-available	not-provided	not-provided	not-provided	not-provided	not-available	not-available	not-available
eDNAB0000081	PRJEB33873	CCU_AABVOSTA_1_H3WJNBCX2.12BA066	ESSNAUT_PL06_CT2_0_1_DNA_10g_SLC_rep1	16S_V4V5_Fuhrman	ERS3168190	SAMEA5361551	CDP_AAAA,CDP_AABL	ERX4010731	ERR4009329	ESSNAUT_PL06_CT2_0_1_rep1	PowerMax Soil DNA Isolation Kit	DNA	NA	2 g	1.1	2417	42.9422	6.7422	Continental slope	Gulf of Lyon, Western Mediterranean	submitted@ENA 20190414, 1 sampleID in registry = 2 sampleIDs at genoscope	ESN_2016-04-06Z_PL06_CT2_sediment-sampler-(pushcorer)-deployed-with-ROV_sediment-layer-(0-1cm)-below-seabed_not-size-fractionated_eDNAB0000081	408172	marine metagenome	This sample (eDNAB0000081) was collected at station PL06 during campaign ESSNAUT-2016, using a sediment-sampler-(pushcorer)-deployed-with-ROV. The sampling event occurred at position latitudeN=42.9422 and longitudeE=6.7422, on date/time=2016-04-06Z, at a depth of 2417 m. The sample material was collected in the marine biome (ENVO:00000447), targeting a layer of marine sediment (ENVO:00002113), 0-…	ESSNAUT-2016	RV L'Atalante (http://www.flotteoceanographique.fr/La-flotte/Navires/Navires-hauturiers/L-Atalante)	JUSTINIANO Jean-Paul (2016) ESSNAUT 2016 cruise. RV L'Atalante. http://dx.doi.org/10.17600/16000500	ESN_PL06	ESN_2016-04-06Z_PL06_CT2_sediment-sampler-(pushcorer)-deployed-with-ROV	2016-04-06Z	not-provided	42.9422	not-provided	6.7422	not-provided	2417	sediment-sampler-(pushcorer)-deployed-with-ROV	20	marine benthic biome (ENVO:01000024)	[MS] Mediterranean Sea (MRGID 1905)	continental margin (ENVO:01000298)	not-provided	not-provided	not-provided	not-provided	marine sediment (ENVO:00002113)	0	1
eDNAB0000081	PRJEB33873	CCU_AABVOSTA_1_H3WJNBCX2.12BA066	ESSNAUT_PL06_CT2_0_1_DNA_10g_SLC_rep1	16S_V4V5_Fuhrman	ERS3168190	SAMEA5361551	CDP_AAAA,CDP_AABL	ERX4010731	ERR4009329	ESSNAUT_PL06_CT2_0_1_rep2	PowerMax Soil DNA Isolation Kit	DNA	NA	2 g	1	2417	42.9422	6.7422	Continental slope	Gulf of Lyon, Western Mediterranean	submitted@ENA 20190414, 1 sampleID in registry = 2 sampleIDs at genoscope	ESN_2016-04-06Z_PL06_CT2_sediment-sampler-(pushcorer)-deployed-with-ROV_sediment-layer-(0-1cm)-below-seabed_not-size-fractionated_eDNAB0000081	408172	marine metagenome	This sample (eDNAB0000081) was collected at station PL06 during campaign ESSNAUT-2016, using a sediment-sampler-(pushcorer)-deployed-with-ROV. The sampling event occurred at position latitudeN=42.9422 and longitudeE=6.7422, on date/time=2016-04-06Z, at a depth of 2417 m. The sample material was collected in the marine biome (ENVO:00000447), targeting a layer of marine sediment (ENVO:00002113), 0-…	ESSNAUT-2016	RV L'Atalante (http://www.flotteoceanographique.fr/La-flotte/Navires/Navires-hauturiers/L-Atalante)	JUSTINIANO Jean-Paul (2016) ESSNAUT 2016 cruise. RV L'Atalante. http://dx.doi.org/10.17600/16000500	ESN_PL06	ESN_2016-04-06Z_PL06_CT2_sediment-sampler-(pushcorer)-deployed-with-ROV	2016-04-06Z	not-provided	42.9422	not-provided	6.7422	not-provided	2417	sediment-sampler-(pushcorer)-deployed-with-ROV	20	marine benthic biome (ENVO:01000024)	[MS] Mediterranean Sea (MRGID 1905)	continental margin (ENVO:01000298)	not-provided	not-provided	not-provided	not-provided	marine sediment (ENVO:00002113)	0	1
eDNAB0000081	PRJEB33873	CCU_AABWOSTA_1_H3WJNBCX2.12BA078	ESSNAUT_PL06_CT2_0_1_DNA_10g_SLC_rep2	16S_V4V5_Fuhrman	ERS3168190	SAMEA5361551	CDP_AAAA,CDP_AABL	ERX4010732	ERR4009330	ESSNAUT_PL06_CT2_0_1_rep1	PowerMax Soil DNA Isolation Kit	DNA	NA	2 g	1.1	2417	42.9422	6.7422	Continental slope	Gulf of Lyon, Western Mediterranean	submitted@ENA 20190414, 1 sampleID in registry = 2 sampleIDs at genoscope	ESN_2016-04-06Z_PL06_CT2_sediment-sampler-(pushcorer)-deployed-with-ROV_sediment-layer-(0-1cm)-below-seabed_not-size-fractionated_eDNAB0000081	408172	marine metagenome	This sample (eDNAB0000081) was collected at station PL06 during campaign ESSNAUT-2016, using a sediment-sampler-(pushcorer)-deployed-with-ROV. The sampling event occurred at position latitudeN=42.9422 and longitudeE=6.7422, on date/time=2016-04-06Z, at a depth of 2417 m. The sample material was collected in the marine biome (ENVO:00000447), targeting a layer of marine sediment (ENVO:00002113), 0-…	ESSNAUT-2016	RV L'Atalante (http://www.flotteoceanographique.fr/La-flotte/Navires/Navires-hauturiers/L-Atalante)	JUSTINIANO Jean-Paul (2016) ESSNAUT 2016 cruise. RV L'Atalante. http://dx.doi.org/10.17600/16000500	ESN_PL06	ESN_2016-04-06Z_PL06_CT2_sediment-sampler-(pushcorer)-deployed-with-ROV	2016-04-06Z	not-provided	42.9422	not-provided	6.7422	not-provided	2417	sediment-sampler-(pushcorer)-deployed-with-ROV	20	marine benthic biome (ENVO:01000024)	[MS] Mediterranean Sea (MRGID 1905)	continental margin (ENVO:01000298)	not-provided	not-provided	not-provided	not-provided	marine sediment (ENVO:00002113)	0	1
eDNAB0000081	PRJEB33873	CCU_AABWOSTA_1_H3WJNBCX2.12BA078	ESSNAUT_PL06_CT2_0_1_DNA_10g_SLC_rep2	16S_V4V5_Fuhrman	ERS3168190	SAMEA5361551	CDP_AAAA,CDP_AABL	ERX4010732	ERR4009330	ESSNAUT_PL06_CT2_0_1_rep2	PowerMax Soil DNA Isolation Kit	DNA	NA	2 g	1	2417	42.9422	6.7422	Continental slope	Gulf of Lyon, Western Mediterranean	submitted@ENA 20190414, 1 sampleID in registry = 2 sampleIDs at genoscope	ESN_2016-04-06Z_PL06_CT2_sediment-sampler-(pushcorer)-deployed-with-ROV_sediment-layer-(0-1cm)-below-seabed_not-size-fractionated_eDNAB0000081	408172	marine metagenome	This sample (eDNAB0000081) was collected at station PL06 during campaign ESSNAUT-2016, using a sediment-sampler-(pushcorer)-deployed-with-ROV. The sampling event occurred at position latitudeN=42.9422 and longitudeE=6.7422, on date/time=2016-04-06Z, at a depth of 2417 m. The sample material was collected in the marine biome (ENVO:00000447), targeting a layer of marine sediment (ENVO:00002113), 0-…	ESSNAUT-2016	RV L'Atalante (http://www.flotteoceanographique.fr/La-flotte/Navires/Navires-hauturiers/L-Atalante)	JUSTINIANO Jean-Paul (2016) ESSNAUT 2016 cruise. RV L'Atalante. http://dx.doi.org/10.17600/16000500	ESN_PL06	ESN_2016-04-06Z_PL06_CT2_sediment-sampler-(pushcorer)-deployed-with-ROV	2016-04-06Z	not-provided	42.9422	not-provided	6.7422	not-provided	2417	sediment-sampler-(pushcorer)-deployed-with-ROV	20	marine benthic biome (ENVO:01000024)	[MS] Mediterranean Sea (MRGID 1905)	continental margin (ENVO:01000298)	not-provided	not-provided	not-provided	not-provided	marine sediment (ENVO:00002113)	0	1
eDNAB0000122	PRJEB33873	CCU_AABXOSTA_1_H3WJNBCX2.12BA090	ESSNAUT_PL07_CT2_0_1_DNA_10g_SLC_rep1	16S_V4V5_Fuhrman	ERS3168231	SAMEA5361592	CDP_AAAC,CDP_AABM	ERX4010735	ERR4009333	ESSNAUT_PL07_CT2_0_1_rep1	PowerMax Soil DNA Isolation Kit	DNA	NA	5.1 g	3.2	2415	42.9423	6.7426	Continental slope	Gulf of Lyon, Western Mediterranean	submitted@ENA 20190414, 1 sampleID in registry = 2 sampleIDs at genoscope	ESN_2016-04-07Z_PL07_CT2_sediment-sampler-(pushcorer)-deployed-with-ROV_sediment-layer-(0-1cm)-below-seabed_not-size-fractionated_eDNAB0000122	408172	marine metagenome	This sample (eDNAB0000122) was collected at station PL07 during campaign ESSNAUT-2016, using a sediment-sampler-(pushcorer)-deployed-with-ROV. The sampling event occurred at position latitudeN=42.9423 and longitudeE=6.7426, on date/time=2016-04-07Z, at a depth of 2415.47 m. The sample material was collected in the marine biome (ENVO:00000447), targeting a layer of marine sediment (ENVO:00002113),…	ESSNAUT-2016	RV L'Atalante (http://www.flotteoceanographique.fr/La-flotte/Navires/Navires-hauturiers/L-Atalante)	JUSTINIANO Jean-Paul (2016) ESSNAUT 2016 cruise. RV L'Atalante. http://dx.doi.org/10.17600/16000500	ESN_PL07	ESN_2016-04-07Z_PL07_CT2_sediment-sampler-(pushcorer)-deployed-with-ROV	2016-04-07Z	not-provided	42.9423	not-provided	6.7426	not-provided	2415.47	sediment-sampler-(pushcorer)-deployed-with-ROV	20	marine benthic biome (ENVO:01000024)	[MS] Mediterranean Sea (MRGID 1905)	continental margin (ENVO:01000298)	not-provided	not-provided	not-provided	not-provided	marine sediment (ENVO:00002113)	0	1
eDNAB0000122	PRJEB33873	CCU_AABXOSTA_1_H3WJNBCX2.12BA090	ESSNAUT_PL07_CT2_0_1_DNA_10g_SLC_rep1	16S_V4V5_Fuhrman	ERS3168231	SAMEA5361592	CDP_AAAC,CDP_AABM	ERX4010735	ERR4009333	ESSNAUT_PL07_CT2_0_1_rep2	PowerMax Soil DNA Isolation Kit	DNA	NA	5.1 g	3	2415	42.9423	6.7426	Continental slope	Gulf of Lyon, Western Mediterranean	submitted@ENA 20190414, 1 sampleID in registry = 2 sampleIDs at genoscope	ESN_2016-04-07Z_PL07_CT2_sediment-sampler-(pushcorer)-deployed-with-ROV_sediment-layer-(0-1cm)-below-seabed_not-size-fractionated_eDNAB0000122	408172	marine metagenome	This sample (eDNAB0000122) was collected at station PL07 during campaign ESSNAUT-2016, using a sediment-sampler-(pushcorer)-deployed-with-ROV. The sampling event occurred at position latitudeN=42.9423 and longitudeE=6.7426, on date/time=2016-04-07Z, at a depth of 2415.47 m. The sample material was collected in the marine biome (ENVO:00000447), targeting a layer of marine sediment (ENVO:00002113),…	ESSNAUT-2016	RV L'Atalante (http://www.flotteoceanographique.fr/La-flotte/Navires/Navires-hauturiers/L-Atalante)	JUSTINIANO Jean-Paul (2016) ESSNAUT 2016 cruise. RV L'Atalante. http://dx.doi.org/10.17600/16000500	ESN_PL07	ESN_2016-04-07Z_PL07_CT2_sediment-sampler-(pushcorer)-deployed-with-ROV	2016-04-07Z	not-provided	42.9423	not-provided	6.7426	not-provided	2415.47	sediment-sampler-(pushcorer)-deployed-with-ROV	20	marine benthic biome (ENVO:01000024)	[MS] Mediterranean Sea (MRGID 1905)	continental margin (ENVO:01000298)	not-provided	not-provided	not-provided	not-provided	marine sediment (ENVO:00002113)	0	1
eDNAB0000122	PRJEB33873	CCU_AABYOSTA_1_H3WJNBCX2.12BA007	ESSNAUT_PL07_CT2_0_1_DNA_10g_SLC_rep2	16S_V4V5_Fuhrman	ERS3168231	SAMEA5361592	CDP_AAAC,CDP_AABM	ERX4010736	ERR4009334	ESSNAUT_PL07_CT2_0_1_rep1	PowerMax Soil DNA Isolation Kit	DNA	NA	5.1 g	3.2	2415	42.9423	6.7426	Continental slope	Gulf of Lyon, Western Mediterranean	submitted@ENA 20190414, 1 sampleID in registry = 2 sampleIDs at genoscope	ESN_2016-04-07Z_PL07_CT2_sediment-sampler-(pushcorer)-deployed-with-ROV_sediment-layer-(0-1cm)-below-seabed_not-size-fractionated_eDNAB0000122	408172	marine metagenome	This sample (eDNAB0000122) was collected at station PL07 during campaign ESSNAUT-2016, using a sediment-sampler-(pushcorer)-deployed-with-ROV. The sampling event occurred at position latitudeN=42.9423 and longitudeE=6.7426, on date/time=2016-04-07Z, at a depth of 2415.47 m. The sample material was collected in the marine biome (ENVO:00000447), targeting a layer of marine sediment (ENVO:00002113),…	ESSNAUT-2016	RV L'Atalante (http://www.flotteoceanographique.fr/La-flotte/Navires/Navires-hauturiers/L-Atalante)	JUSTINIANO Jean-Paul (2016) ESSNAUT 2016 cruise. RV L'Atalante. http://dx.doi.org/10.17600/16000500	ESN_PL07	ESN_2016-04-07Z_PL07_CT2_sediment-sampler-(pushcorer)-deployed-with-ROV	2016-04-07Z	not-provided	42.9423	not-provided	6.7426	not-provided	2415.47	sediment-sampler-(pushcorer)-deployed-with-ROV	20	marine benthic biome (ENVO:01000024)	[MS] Mediterranean Sea (MRGID 1905)	continental margin (ENVO:01000298)	not-provided	not-provided	not-provided	not-provided	marine sediment (ENVO:00002113)	0	1
eDNAB0000122	PRJEB33873	CCU_AABYOSTA_1_H3WJNBCX2.12BA007	ESSNAUT_PL07_CT2_0_1_DNA_10g_SLC_rep2	16S_V4V5_Fuhrman	ERS3168231	SAMEA5361592	CDP_AAAC,CDP_AABM	ERX4010736	ERR4009334	ESSNAUT_PL07_CT2_0_1_rep2	PowerMax Soil DNA Isolation Kit	DNA	NA	5.1 g	3	2415	42.9423	6.7426	Continental slope	Gulf of Lyon, Western Mediterranean	submitted@ENA 20190414, 1 sampleID in registry = 2 sampleIDs at genoscope	ESN_2016-04-07Z_PL07_CT2_sediment-sampler-(pushcorer)-deployed-with-ROV_sediment-layer-(0-1cm)-below-seabed_not-size-fractionated_eDNAB0000122	408172	marine metagenome	This sample (eDNAB0000122) was collected at station PL07 during campaign ESSNAUT-2016, using a sediment-sampler-(pushcorer)-deployed-with-ROV. The sampling event occurred at position latitudeN=42.9423 and longitudeE=6.7426, on date/time=2016-04-07Z, at a depth of 2415.47 m. The sample material was collected in the marine biome (ENVO:00000447), targeting a layer of marine sediment (ENVO:00002113),…	ESSNAUT-2016	RV L'Atalante (http://www.flotteoceanographique.fr/La-flotte/Navires/Navires-hauturiers/L-Atalante)	JUSTINIANO Jean-Paul (2016) ESSNAUT 2016 cruise. RV L'Atalante. http://dx.doi.org/10.17600/16000500	ESN_PL07	ESN_2016-04-07Z_PL07_CT2_sediment-sampler-(pushcorer)-deployed-with-ROV	2016-04-07Z	not-provided	42.9423	not-provided	6.7426	not-provided	2415.47	sediment-sampler-(pushcorer)-deployed-with-ROV	20	marine benthic biome (ENVO:01000024)	[MS] Mediterranean Sea (MRGID 1905)	continental margin (ENVO:01000298)	not-provided	not-provided	not-provided	not-provided	marine sediment (ENVO:00002113)	0	1
eDNAB0000189	PRJEB33873	CCU_AABZOSTA_1_H3WJNBCX2.12BA019	ESSNAUT_PL11_CT2_0_1_DNA_10g_SLC_rep1	16S_V4V5_Fuhrman	ERS3168298	SAMEA5361659	CDP_AAAE,CDP_AABN	ERX4010739	ERR4009337	ESSNAUT_PL11_CT2_0_1_rep1	PowerMax Soil DNA Isolation Kit	DNA	NA	4 g	2.7	2418	42.9423	6.7423	Continental slope	Gulf of Lyon, Western Mediterranean	submitted@ENA 20190414, 1 sampleID in registry = 2 sampleIDs at genoscope	ESN_2016-04-11Z_PL11_CT2_sediment-sampler-(pushcorer)-deployed-with-ROV_sediment-layer-(0-1cm)-below-seabed_not-size-fractionated_eDNAB0000189	408172	marine metagenome	This sample (eDNAB0000189) was collected at station PL11 during campaign ESSNAUT-2016, using a sediment-sampler-(pushcorer)-deployed-with-ROV. The sampling event occurred at position latitudeN=42.9423 and longitudeE=6.7423, on date/time=2016-04-11Z, at a depth of 2418.1 m. The sample material was collected in the marine biome (ENVO:00000447), targeting a layer of marine sediment (ENVO:00002113), …	ESSNAUT-2016	RV L'Atalante (http://www.flotteoceanographique.fr/La-flotte/Navires/Navires-hauturiers/L-Atalante)	JUSTINIANO Jean-Paul (2016) ESSNAUT 2016 cruise. RV L'Atalante. http://dx.doi.org/10.17600/16000500	ESN_PL11	ESN_2016-04-11Z_PL11_CT2_sediment-sampler-(pushcorer)-deployed-with-ROV	2016-04-11Z	not-provided	42.9423	not-provided	6.7423	not-provided	2418.1	sediment-sampler-(pushcorer)-deployed-with-ROV	20	marine benthic biome (ENVO:01000024)	[MS] Mediterranean Sea (MRGID 1905)	continental margin (ENVO:01000298)	not-provided	not-provided	not-provided	not-provided	marine sediment (ENVO:00002113)	0	1
eDNAB0000189	PRJEB33873	CCU_AABZOSTA_1_H3WJNBCX2.12BA019	ESSNAUT_PL11_CT2_0_1_DNA_10g_SLC_rep1	16S_V4V5_Fuhrman	ERS3168298	SAMEA5361659	CDP_AAAE,CDP_AABN	ERX4010739	ERR4009337	ESSNAUT_PL11_CT2_0_1_rep2	PowerMax Soil DNA Isolation Kit	DNA	NA	4 g	2.6	2418	42.9423	6.7423	Continental slope	Gulf of Lyon, Western Mediterranean	submitted@ENA 20190414, 1 sampleID in registry = 2 sampleIDs at genoscope	ESN_2016-04-11Z_PL11_CT2_sediment-sampler-(pushcorer)-deployed-with-ROV_sediment-layer-(0-1cm)-below-seabed_not-size-fractionated_eDNAB0000189	408172	marine metagenome	This sample (eDNAB0000189) was collected at station PL11 during campaign ESSNAUT-2016, using a sediment-sampler-(pushcorer)-deployed-with-ROV. The sampling event occurred at position latitudeN=42.9423 and longitudeE=6.7423, on date/time=2016-04-11Z, at a depth of 2418.1 m. The sample material was collected in the marine biome (ENVO:00000447), targeting a layer of marine sediment (ENVO:00002113), …	ESSNAUT-2016	RV L'Atalante (http://www.flotteoceanographique.fr/La-flotte/Navires/Navires-hauturiers/L-Atalante)	JUSTINIANO Jean-Paul (2016) ESSNAUT 2016 cruise. RV L'Atalante. http://dx.doi.org/10.17600/16000500	ESN_PL11	ESN_2016-04-11Z_PL11_CT2_sediment-sampler-(pushcorer)-deployed-with-ROV	2016-04-11Z	not-provided	42.9423	not-provided	6.7423	not-provided	2418.1	sediment-sampler-(pushcorer)-deployed-with-ROV	20	marine benthic biome (ENVO:01000024)	[MS] Mediterranean Sea (MRGID 1905)	continental margin (ENVO:01000298)	not-provided	not-provided	not-provided	not-provided	marine sediment (ENVO:00002113)	0	1
eDNAB0000189	PRJEB33873	CCU_AACAOSTA_1_H3WJNBCX2.12BA031	ESSNAUT_PL11_CT2_0_1_DNA_10g_SLC_rep2	16S_V4V5_Fuhrman	ERS3168298	SAMEA5361659	CDP_AAAE,CDP_AABN	ERX4010740	ERR4009338	ESSNAUT_PL11_CT2_0_1_rep1	PowerMax Soil DNA Isolation Kit	DNA	NA	4 g	2.7	2418	42.9423	6.7423	Continental slope	Gulf of Lyon, Western Mediterranean	submitted@ENA 20190414, 1 sampleID in registry = 2 sampleIDs at genoscope	ESN_2016-04-11Z_PL11_CT2_sediment-sampler-(pushcorer)-deployed-with-ROV_sediment-layer-(0-1cm)-below-seabed_not-size-fractionated_eDNAB0000189	408172	marine metagenome	This sample (eDNAB0000189) was collected at station PL11 during campaign ESSNAUT-2016, using a sediment-sampler-(pushcorer)-deployed-with-ROV. The sampling event occurred at position latitudeN=42.9423 and longitudeE=6.7423, on date/time=2016-04-11Z, at a depth of 2418.1 m. The sample material was collected in the marine biome (ENVO:00000447), targeting a layer of marine sediment (ENVO:00002113), …	ESSNAUT-2016	RV L'Atalante (http://www.flotteoceanographique.fr/La-flotte/Navires/Navires-hauturiers/L-Atalante)	JUSTINIANO Jean-Paul (2016) ESSNAUT 2016 cruise. RV L'Atalante. http://dx.doi.org/10.17600/16000500	ESN_PL11	ESN_2016-04-11Z_PL11_CT2_sediment-sampler-(pushcorer)-deployed-with-ROV	2016-04-11Z	not-provided	42.9423	not-provided	6.7423	not-provided	2418.1	sediment-sampler-(pushcorer)-deployed-with-ROV	20	marine benthic biome (ENVO:01000024)	[MS] Mediterranean Sea (MRGID 1905)	continental margin (ENVO:01000298)	not-provided	not-provided	not-provided	not-provided	marine sediment (ENVO:00002113)	0	1
eDNAB0000189	PRJEB33873	CCU_AACAOSTA_1_H3WJNBCX2.12BA031	ESSNAUT_PL11_CT2_0_1_DNA_10g_SLC_rep2	16S_V4V5_Fuhrman	ERS3168298	SAMEA5361659	CDP_AAAE,CDP_AABN	ERX4010740	ERR4009338	ESSNAUT_PL11_CT2_0_1_rep2	PowerMax Soil DNA Isolation Kit	DNA	NA	4 g	2.6	2418	42.9423	6.7423	Continental slope	Gulf of Lyon, Western Mediterranean	submitted@ENA 20190414, 1 sampleID in registry = 2 sampleIDs at genoscope	ESN_2016-04-11Z_PL11_CT2_sediment-sampler-(pushcorer)-deployed-with-ROV_sediment-layer-(0-1cm)-below-seabed_not-size-fractionated_eDNAB0000189	408172	marine metagenome	This sample (eDNAB0000189) was collected at station PL11 during campaign ESSNAUT-2016, using a sediment-sampler-(pushcorer)-deployed-with-ROV. The sampling event occurred at position latitudeN=42.9423 and longitudeE=6.7423, on date/time=2016-04-11Z, at a depth of 2418.1 m. The sample material was collected in the marine biome (ENVO:00000447), targeting a layer of marine sediment (ENVO:00002113), …	ESSNAUT-2016	RV L'Atalante (http://www.flotteoceanographique.fr/La-flotte/Navires/Navires-hauturiers/L-Atalante)	JUSTINIANO Jean-Paul (2016) ESSNAUT 2016 cruise. RV L'Atalante. http://dx.doi.org/10.17600/16000500	ESN_PL11	ESN_2016-04-11Z_PL11_CT2_sediment-sampler-(pushcorer)-deployed-with-ROV	2016-04-11Z	not-provided	42.9423	not-provided	6.7423	not-provided	2418.1	sediment-sampler-(pushcorer)-deployed-with-ROV	20	marine benthic biome (ENVO:01000024)	[MS] Mediterranean Sea (MRGID 1905)	continental margin (ENVO:01000298)	not-provided	not-provided	not-provided	not-provided	marine sediment (ENVO:00002113)	0	1
eDNAB0003157	PRJEB33873	CDX_AAAAOSTA_1_H3WJNBCX2.12BA060	NC_extraction_EssNaut_sediment	16S_V4V5_Fuhrman	ERS3727383	SAMEA5938912	CDU_AAAB	ERX3674425	ERR3684809	EssNaut_DNA_extraction blank	PowerMax Soil DNA Isolation Kit	DNA	NA	NA	0.2	NA	NA	NA	Continental slope	Gulf of Lyon, Western Mediterranean	submitted@ENA 20190906	ESN_9999-99-99T99:99Z_in-the-lab_0_no-sampling-device_control_not-size-fractionated_eDNAB0003157	408172	marine metagenome	This sample (eDNAB0003157) was collected at station in-the-lab during campaign ESSNAUT-2016, using a no-sampling-device. The sampling event occurred at position latitudeN=not-available and longitudeE=not-available, on date/time=9999-99-99T99:99Z, at a depth of not-available m. The sample material was collected in the marine biome (ENVO:00000447), targeting a layer of not-available. The sample mat…	ESSNAUT-2016	RV L'Atalante (http://www.flotteoceanographique.fr/La-flotte/Navires/Navires-hauturiers/L-Atalante)	JUSTINIANO Jean-Paul (2016) ESSNAUT 2016 cruise. RV L'Atalante. http://dx.doi.org/10.17600/16000500	ESN_in-the-lab	ESN_9999-99-99T99:99Z_in-the-lab_0_no-sampling-device	9999-99-99T99:99Z	not-available	not-available	not-available	not-available	not-available	not-available	no-sampling-device	not-available	not-available	not-available	not-available	not-available	not-available	not-available	not-available	not-available	not-available	not-available
eDNAB0003158	PRJEB33873	CCU_AACBOSTA_1_H3WJNBCX2.12BA043	ESSNAUT_PL06_CT4_0_1_pool_DNA_10g_SLC_rep1	16S_V4V5_Fuhrman	ERS3727384	SAMEA5938913	CDP_AAAB	ERX4010733	ERR4009331	ESSNAUT_PL06_CT4_0_1_pool_rep1	PowerMax Soil DNA Isolation Kit	DNA	>1,000; 1,000-500; 500-250; 250-40; 40-20	2.2+0.7+1.5+2+2.2=7.6 g	0.4	2417	42.9422	6.7422	Continental slope	Gulf of Lyon, Western Mediterranean	submitted@ENA 20190906	ESN_2016-04-06Z_PL06_CT4_sediment-sampler-(pushcorer)-deployed-with-ROV_sediment-layer-(0-1cm)-below-seabed_size-fractionated_eDNAB0003158	408172	marine metagenome	This sample (eDNAB0003158) was collected at station PL06 during campaign ESSNAUT-2016, using a sediment-sampler-(pushcorer)-deployed-with-ROV. The sampling event occurred at position latitudeN=42.9422 and longitudeE=6.7422, on date/time=2016-04-06Z, at a depth of 2417 m. The sample material was collected in the marine biome (ENVO:00000447), targeting a layer of marine sediment (ENVO:00002113), 0-…	ESSNAUT-2016	RV L'Atalante (http://www.flotteoceanographique.fr/La-flotte/Navires/Navires-hauturiers/L-Atalante)	JUSTINIANO Jean-Paul (2016) ESSNAUT 2016 cruise. RV L'Atalante. http://dx.doi.org/10.17600/16000500	ESN_PL06	ESN_2016-04-06Z_PL06_CT4_sediment-sampler-(pushcorer)-deployed-with-ROV	2016-04-06Z	not-provided	42.9422	not-provided	6.7422	not-provided	2417	sediment-sampler-(pushcorer)-deployed-with-ROV	20	marine benthic biome (ENVO:01000024)	[MS] Mediterranean Sea (MRGID 1905)	continental margin (ENVO:01000298)	not-provided	not-provided	not-provided	not-provided	marine sediment (ENVO:00002113)	0	1
eDNAB0003158	PRJEB33873	CCU_AACBOSTA_1_H3WJNBCX2.12BA043	ESSNAUT_PL06_CT4_0_1_pool_DNA_10g_SLC_rep1	16S_V4V5_Fuhrman	ERS3727384	SAMEA5938913	CDP_AAAB	ERX4010733	ERR4009331	ESSNAUT_PL06_CT4_0_1_pool_rep2	PowerMax Soil DNA Isolation Kit	DNA	>1,000; 1,000-500; 500-250; 250-40; 40-20	2.2+0.7+1.5+2+2.2=7.6 g	0.6	2417	42.9422	6.7422	Continental slope	Gulf of Lyon, Western Mediterranean	submitted@ENA 20190906	ESN_2016-04-06Z_PL06_CT4_sediment-sampler-(pushcorer)-deployed-with-ROV_sediment-layer-(0-1cm)-below-seabed_size-fractionated_eDNAB0003158	408172	marine metagenome	This sample (eDNAB0003158) was collected at station PL06 during campaign ESSNAUT-2016, using a sediment-sampler-(pushcorer)-deployed-with-ROV. The sampling event occurred at position latitudeN=42.9422 and longitudeE=6.7422, on date/time=2016-04-06Z, at a depth of 2417 m. The sample material was collected in the marine biome (ENVO:00000447), targeting a layer of marine sediment (ENVO:00002113), 0-…	ESSNAUT-2016	RV L'Atalante (http://www.flotteoceanographique.fr/La-flotte/Navires/Navires-hauturiers/L-Atalante)	JUSTINIANO Jean-Paul (2016) ESSNAUT 2016 cruise. RV L'Atalante. http://dx.doi.org/10.17600/16000500	ESN_PL06	ESN_2016-04-06Z_PL06_CT4_sediment-sampler-(pushcorer)-deployed-with-ROV	2016-04-06Z	not-provided	42.9422	not-provided	6.7422	not-provided	2417	sediment-sampler-(pushcorer)-deployed-with-ROV	20	marine benthic biome (ENVO:01000024)	[MS] Mediterranean Sea (MRGID 1905)	continental margin (ENVO:01000298)	not-provided	not-provided	not-provided	not-provided	marine sediment (ENVO:00002113)	0	1
eDNAB0003158	PRJEB33873	CCU_AACCOSTA_1_H3WJNBCX2.12BA055	ESSNAUT_PL06_CT4_0_1_pool_DNA_10g_SLC_rep2	16S_V4V5_Fuhrman	ERS3727384	SAMEA5938913	CDP_AAAB	ERX4010734	ERR4009332	ESSNAUT_PL06_CT4_0_1_pool_rep1	PowerMax Soil DNA Isolation Kit	DNA	>1,000; 1,000-500; 500-250; 250-40; 40-20	2.2+0.7+1.5+2+2.2=7.6 g	0.4	2417	42.9422	6.7422	Continental slope	Gulf of Lyon, Western Mediterranean	submitted@ENA 20190906	ESN_2016-04-06Z_PL06_CT4_sediment-sampler-(pushcorer)-deployed-with-ROV_sediment-layer-(0-1cm)-below-seabed_size-fractionated_eDNAB0003158	408172	marine metagenome	This sample (eDNAB0003158) was collected at station PL06 during campaign ESSNAUT-2016, using a sediment-sampler-(pushcorer)-deployed-with-ROV. The sampling event occurred at position latitudeN=42.9422 and longitudeE=6.7422, on date/time=2016-04-06Z, at a depth of 2417 m. The sample material was collected in the marine biome (ENVO:00000447), targeting a layer of marine sediment (ENVO:00002113), 0-…	ESSNAUT-2016	RV L'Atalante (http://www.flotteoceanographique.fr/La-flotte/Navires/Navires-hauturiers/L-Atalante)	JUSTINIANO Jean-Paul (2016) ESSNAUT 2016 cruise. RV L'Atalante. http://dx.doi.org/10.17600/16000500	ESN_PL06	ESN_2016-04-06Z_PL06_CT4_sediment-sampler-(pushcorer)-deployed-with-ROV	2016-04-06Z	not-provided	42.9422	not-provided	6.7422	not-provided	2417	sediment-sampler-(pushcorer)-deployed-with-ROV	20	marine benthic biome (ENVO:01000024)	[MS] Mediterranean Sea (MRGID 1905)	continental margin (ENVO:01000298)	not-provided	not-provided	not-provided	not-provided	marine sediment (ENVO:00002113)	0	1
eDNAB0003158	PRJEB33873	CCU_AACCOSTA_1_H3WJNBCX2.12BA055	ESSNAUT_PL06_CT4_0_1_pool_DNA_10g_SLC_rep2	16S_V4V5_Fuhrman	ERS3727384	SAMEA5938913	CDP_AAAB	ERX4010734	ERR4009332	ESSNAUT_PL06_CT4_0_1_pool_rep2	PowerMax Soil DNA Isolation Kit	DNA	>1,000; 1,000-500; 500-250; 250-40; 40-20	2.2+0.7+1.5+2+2.2=7.6 g	0.6	2417	42.9422	6.7422	Continental slope	Gulf of Lyon, Western Mediterranean	submitted@ENA 20190906	ESN_2016-04-06Z_PL06_CT4_sediment-sampler-(pushcorer)-deployed-with-ROV_sediment-layer-(0-1cm)-below-seabed_size-fractionated_eDNAB0003158	408172	marine metagenome	This sample (eDNAB0003158) was collected at station PL06 during campaign ESSNAUT-2016, using a sediment-sampler-(pushcorer)-deployed-with-ROV. The sampling event occurred at position latitudeN=42.9422 and longitudeE=6.7422, on date/time=2016-04-06Z, at a depth of 2417 m. The sample material was collected in the marine biome (ENVO:00000447), targeting a layer of marine sediment (ENVO:00002113), 0-…	ESSNAUT-2016	RV L'Atalante (http://www.flotteoceanographique.fr/La-flotte/Navires/Navires-hauturiers/L-Atalante)	JUSTINIANO Jean-Paul (2016) ESSNAUT 2016 cruise. RV L'Atalante. http://dx.doi.org/10.17600/16000500	ESN_PL06	ESN_2016-04-06Z_PL06_CT4_sediment-sampler-(pushcorer)-deployed-with-ROV	2016-04-06Z	not-provided	42.9422	not-provided	6.7422	not-provided	2417	sediment-sampler-(pushcorer)-deployed-with-ROV	20	marine benthic biome (ENVO:01000024)	[MS] Mediterranean Sea (MRGID 1905)	continental margin (ENVO:01000298)	not-provided	not-provided	not-provided	not-provided	marine sediment (ENVO:00002113)	0	1
eDNAB0003159	PRJEB33873	CCU_AACDOSTA_1_H3WJNBCX2.12BA067	ESSNAUT_PL07_CT4_0_1_pool_DNA_10g_SLC_rep1	16S_V4V5_Fuhrman	ERS3727385	SAMEA5938914	CDP_AAAD	ERX4010737	ERR4009335	ESSNAUT_PL07_CT4_0_1_pool_rep1	PowerMax Soil DNA Isolation Kit	DNA	>1,000; 1,000-500; 500-250; 250-40; 40-20	1.4+1.2+1.5+10+10=24.1 g	0.9	2415	42.9423	6.7426	Continental slope	Gulf of Lyon, Western Mediterranean	submitted@ENA 20190906	ESN_2016-04-07Z_PL07_CT4_sediment-sampler-(pushcorer)-deployed-with-ROV_sediment-layer-(0-1cm)-below-seabed_size-fractionated-(><µm)_eDNAB0003159	408172	marine metagenome	This sample (eDNAB0003159) was collected at station PL07 during campaign ESSNAUT-2016, using a sediment-sampler-(pushcorer)-deployed-with-ROV. The sampling event occurred at position latitudeN=42.9423 and longitudeE=6.7426, on date/time=2016-04-07Z, at a depth of 2416.59 m. The sample material was collected in the marine biome (ENVO:00000447), targeting a layer of marine sediment (ENVO:00002113),…	ESSNAUT-2016	RV L'Atalante (http://www.flotteoceanographique.fr/La-flotte/Navires/Navires-hauturiers/L-Atalante)	JUSTINIANO Jean-Paul (2016) ESSNAUT 2016 cruise. RV L'Atalante. http://dx.doi.org/10.17600/16000500	ESN_PL07	ESN_2016-04-07Z_PL07_CT4_sediment-sampler-(pushcorer)-deployed-with-ROV	2016-04-07Z	not-provided	42.9423	not-provided	6.7426	not-provided	2416.59	sediment-sampler-(pushcorer)-deployed-with-ROV	20	marine benthic biome (ENVO:01000024)	[MS] Mediterranean Sea (MRGID 1905)	continental margin (ENVO:01000298)	not-provided	not-provided	not-provided	not-provided	marine sediment (ENVO:00002113)	0	1
eDNAB0003159	PRJEB33873	CCU_AACDOSTA_1_H3WJNBCX2.12BA067	ESSNAUT_PL07_CT4_0_1_pool_DNA_10g_SLC_rep1	16S_V4V5_Fuhrman	ERS3727385	SAMEA5938914	CDP_AAAD	ERX4010737	ERR4009335	ESSNAUT_PL07_CT4_0_1_pool_rep2	PowerMax Soil DNA Isolation Kit	DNA	>1,000; 1,000-500; 500-250; 250-40; 40-20	1.4+1.2+1.5+10+10=24.1 g	1.2	2415	42.9423	6.7426	Continental slope	Gulf of Lyon, Western Mediterranean	submitted@ENA 20190906	ESN_2016-04-07Z_PL07_CT4_sediment-sampler-(pushcorer)-deployed-with-ROV_sediment-layer-(0-1cm)-below-seabed_size-fractionated-(><µm)_eDNAB0003159	408172	marine metagenome	This sample (eDNAB0003159) was collected at station PL07 during campaign ESSNAUT-2016, using a sediment-sampler-(pushcorer)-deployed-with-ROV. The sampling event occurred at position latitudeN=42.9423 and longitudeE=6.7426, on date/time=2016-04-07Z, at a depth of 2416.59 m. The sample material was collected in the marine biome (ENVO:00000447), targeting a layer of marine sediment (ENVO:00002113),…	ESSNAUT-2016	RV L'Atalante (http://www.flotteoceanographique.fr/La-flotte/Navires/Navires-hauturiers/L-Atalante)	JUSTINIANO Jean-Paul (2016) ESSNAUT 2016 cruise. RV L'Atalante. http://dx.doi.org/10.17600/16000500	ESN_PL07	ESN_2016-04-07Z_PL07_CT4_sediment-sampler-(pushcorer)-deployed-with-ROV	2016-04-07Z	not-provided	42.9423	not-provided	6.7426	not-provided	2416.59	sediment-sampler-(pushcorer)-deployed-with-ROV	20	marine benthic biome (ENVO:01000024)	[MS] Mediterranean Sea (MRGID 1905)	continental margin (ENVO:01000298)	not-provided	not-provided	not-provided	not-provided	marine sediment (ENVO:00002113)	0	1
eDNAB0003159	PRJEB33873	CCU_AACEOSTA_1_H3WJNBCX2.12BA079	ESSNAUT_PL07_CT4_0_1_pool_DNA_10g_SLC_rep2	16S_V4V5_Fuhrman	ERS3727385	SAMEA5938914	CDP_AAAD	ERX4010738	ERR4009336	ESSNAUT_PL07_CT4_0_1_pool_rep1	PowerMax Soil DNA Isolation Kit	DNA	>1,000; 1,000-500; 500-250; 250-40; 40-20	1.4+1.2+1.5+10+10=24.1 g	0.9	2415	42.9423	6.7426	Continental slope	Gulf of Lyon, Western Mediterranean	submitted@ENA 20190906	ESN_2016-04-07Z_PL07_CT4_sediment-sampler-(pushcorer)-deployed-with-ROV_sediment-layer-(0-1cm)-below-seabed_size-fractionated-(><µm)_eDNAB0003159	408172	marine metagenome	This sample (eDNAB0003159) was collected at station PL07 during campaign ESSNAUT-2016, using a sediment-sampler-(pushcorer)-deployed-with-ROV. The sampling event occurred at position latitudeN=42.9423 and longitudeE=6.7426, on date/time=2016-04-07Z, at a depth of 2416.59 m. The sample material was collected in the marine biome (ENVO:00000447), targeting a layer of marine sediment (ENVO:00002113),…	ESSNAUT-2016	RV L'Atalante (http://www.flotteoceanographique.fr/La-flotte/Navires/Navires-hauturiers/L-Atalante)	JUSTINIANO Jean-Paul (2016) ESSNAUT 2016 cruise. RV L'Atalante. http://dx.doi.org/10.17600/16000500	ESN_PL07	ESN_2016-04-07Z_PL07_CT4_sediment-sampler-(pushcorer)-deployed-with-ROV	2016-04-07Z	not-provided	42.9423	not-provided	6.7426	not-provided	2416.59	sediment-sampler-(pushcorer)-deployed-with-ROV	20	marine benthic biome (ENVO:01000024)	[MS] Mediterranean Sea (MRGID 1905)	continental margin (ENVO:01000298)	not-provided	not-provided	not-provided	not-provided	marine sediment (ENVO:00002113)	0	1
eDNAB0003159	PRJEB33873	CCU_AACEOSTA_1_H3WJNBCX2.12BA079	ESSNAUT_PL07_CT4_0_1_pool_DNA_10g_SLC_rep2	16S_V4V5_Fuhrman	ERS3727385	SAMEA5938914	CDP_AAAD	ERX4010738	ERR4009336	ESSNAUT_PL07_CT4_0_1_pool_rep2	PowerMax Soil DNA Isolation Kit	DNA	>1,000; 1,000-500; 500-250; 250-40; 40-20	1.4+1.2+1.5+10+10=24.1 g	1.2	2415	42.9423	6.7426	Continental slope	Gulf of Lyon, Western Mediterranean	submitted@ENA 20190906	ESN_2016-04-07Z_PL07_CT4_sediment-sampler-(pushcorer)-deployed-with-ROV_sediment-layer-(0-1cm)-below-seabed_size-fractionated-(><µm)_eDNAB0003159	408172	marine metagenome	This sample (eDNAB0003159) was collected at station PL07 during campaign ESSNAUT-2016, using a sediment-sampler-(pushcorer)-deployed-with-ROV. The sampling event occurred at position latitudeN=42.9423 and longitudeE=6.7426, on date/time=2016-04-07Z, at a depth of 2416.59 m. The sample material was collected in the marine biome (ENVO:00000447), targeting a layer of marine sediment (ENVO:00002113),…	ESSNAUT-2016	RV L'Atalante (http://www.flotteoceanographique.fr/La-flotte/Navires/Navires-hauturiers/L-Atalante)	JUSTINIANO Jean-Paul (2016) ESSNAUT 2016 cruise. RV L'Atalante. http://dx.doi.org/10.17600/16000500	ESN_PL07	ESN_2016-04-07Z_PL07_CT4_sediment-sampler-(pushcorer)-deployed-with-ROV	2016-04-07Z	not-provided	42.9423	not-provided	6.7426	not-provided	2416.59	sediment-sampler-(pushcorer)-deployed-with-ROV	20	marine benthic biome (ENVO:01000024)	[MS] Mediterranean Sea (MRGID 1905)	continental margin (ENVO:01000298)	not-provided	not-provided	not-provided	not-provided	marine sediment (ENVO:00002113)	0	1
eDNAB0003160	PRJEB33873	CCU_AACFOSTA_1_H3WJNBCX2.12BA091	ESSNAUT_PL11_CT4_0_1_pool_DNA_10g_SLC_rep1	16S_V4V5_Fuhrman	ERS3727386	SAMEA5938915	CDP_AAAF	ERX4010741	ERR4009339	ESSNAUT_PL11_CT4_0_1_pool_rep1	PowerMax Soil DNA Isolation Kit	DNA	>1,000; 1,000-500; 500-250; 250-40; 40-20	0.7+0.4+5.4+6.9+10=23.4 g	0.3	2418	42.9423	6.7423	Continental slope	Gulf of Lyon, Western Mediterranean	submitted@ENA 20190906	ESN_2016-04-11Z_PL11_CT4_sediment-sampler-(pushcorer)-deployed-with-ROV_sediment-layer-(0-1cm)-below-seabed_size-fractionated-(><µm)_eDNAB0003160	408172	marine metagenome	This sample (eDNAB0003160) was collected at station PL11 during campaign ESSNAUT-2016, using a sediment-sampler-(pushcorer)-deployed-with-ROV. The sampling event occurred at position latitudeN=42.9425 and longitudeE=6.744, on date/time=2016-04-11Z, at a depth of 2416.94 m. The sample material was collected in the marine biome (ENVO:00000447), targeting a layer of marine sediment (ENVO:00002113), …	ESSNAUT-2016	RV L'Atalante (http://www.flotteoceanographique.fr/La-flotte/Navires/Navires-hauturiers/L-Atalante)	JUSTINIANO Jean-Paul (2016) ESSNAUT 2016 cruise. RV L'Atalante. http://dx.doi.org/10.17600/16000500	ESN_PL11	ESN_2016-04-11Z_PL11_CT4_sediment-sampler-(pushcorer)-deployed-with-ROV	2016-04-11Z	not-provided	42.9425	not-provided	6.744	not-provided	2416.94	sediment-sampler-(pushcorer)-deployed-with-ROV	20	marine benthic biome (ENVO:01000024)	[MS] Mediterranean Sea (MRGID 1905)	continental margin (ENVO:01000298)	not-provided	not-provided	not-provided	not-provided	marine sediment (ENVO:00002113)	0	1
eDNAB0003160	PRJEB33873	CCU_AACFOSTA_1_H3WJNBCX2.12BA091	ESSNAUT_PL11_CT4_0_1_pool_DNA_10g_SLC_rep1	16S_V4V5_Fuhrman	ERS3727386	SAMEA5938915	CDP_AAAF	ERX4010741	ERR4009339	ESSNAUT_PL11_CT4_0_1_pool_rep2	PowerMax Soil DNA Isolation Kit	DNA	>1,000; 1,000-500; 500-250; 250-40; 40-20	0.7+0.4+5.4+6.9+10=23.4 g	0.3	2418	42.9423	6.7423	Continental slope	Gulf of Lyon, Western Mediterranean	submitted@ENA 20190906	ESN_2016-04-11Z_PL11_CT4_sediment-sampler-(pushcorer)-deployed-with-ROV_sediment-layer-(0-1cm)-below-seabed_size-fractionated-(><µm)_eDNAB0003160	408172	marine metagenome	This sample (eDNAB0003160) was collected at station PL11 during campaign ESSNAUT-2016, using a sediment-sampler-(pushcorer)-deployed-with-ROV. The sampling event occurred at position latitudeN=42.9425 and longitudeE=6.744, on date/time=2016-04-11Z, at a depth of 2416.94 m. The sample material was collected in the marine biome (ENVO:00000447), targeting a layer of marine sediment (ENVO:00002113), …	ESSNAUT-2016	RV L'Atalante (http://www.flotteoceanographique.fr/La-flotte/Navires/Navires-hauturiers/L-Atalante)	JUSTINIANO Jean-Paul (2016) ESSNAUT 2016 cruise. RV L'Atalante. http://dx.doi.org/10.17600/16000500	ESN_PL11	ESN_2016-04-11Z_PL11_CT4_sediment-sampler-(pushcorer)-deployed-with-ROV	2016-04-11Z	not-provided	42.9425	not-provided	6.744	not-provided	2416.94	sediment-sampler-(pushcorer)-deployed-with-ROV	20	marine benthic biome (ENVO:01000024)	[MS] Mediterranean Sea (MRGID 1905)	continental margin (ENVO:01000298)	not-provided	not-provided	not-provided	not-provided	marine sediment (ENVO:00002113)	0	1
eDNAB0003160	PRJEB33873	CCU_AACGOSTA_1_H3WJNBCX2.12BA008	ESSNAUT_PL11_CT4_0_1_pool_DNA_10g_SLC_rep2	16S_V4V5_Fuhrman	ERS3727386	SAMEA5938915	CDP_AAAF	ERX4010742	ERR4009340	ESSNAUT_PL11_CT4_0_1_pool_rep1	PowerMax Soil DNA Isolation Kit	DNA	>1,000; 1,000-500; 500-250; 250-40; 40-20	0.7+0.4+5.4+6.9+10=23.4 g	0.3	2418	42.9423	6.7423	Continental slope	Gulf of Lyon, Western Mediterranean	submitted@ENA 20190906	ESN_2016-04-11Z_PL11_CT4_sediment-sampler-(pushcorer)-deployed-with-ROV_sediment-layer-(0-1cm)-below-seabed_size-fractionated-(><µm)_eDNAB0003160	408172	marine metagenome	This sample (eDNAB0003160) was collected at station PL11 during campaign ESSNAUT-2016, using a sediment-sampler-(pushcorer)-deployed-with-ROV. The sampling event occurred at position latitudeN=42.9425 and longitudeE=6.744, on date/time=2016-04-11Z, at a depth of 2416.94 m. The sample material was collected in the marine biome (ENVO:00000447), targeting a layer of marine sediment (ENVO:00002113), …	ESSNAUT-2016	RV L'Atalante (http://www.flotteoceanographique.fr/La-flotte/Navires/Navires-hauturiers/L-Atalante)	JUSTINIANO Jean-Paul (2016) ESSNAUT 2016 cruise. RV L'Atalante. http://dx.doi.org/10.17600/16000500	ESN_PL11	ESN_2016-04-11Z_PL11_CT4_sediment-sampler-(pushcorer)-deployed-with-ROV	2016-04-11Z	not-provided	42.9425	not-provided	6.744	not-provided	2416.94	sediment-sampler-(pushcorer)-deployed-with-ROV	20	marine benthic biome (ENVO:01000024)	[MS] Mediterranean Sea (MRGID 1905)	continental margin (ENVO:01000298)	not-provided	not-provided	not-provided	not-provided	marine sediment (ENVO:00002113)	0	1
eDNAB0003160	PRJEB33873	CCU_AACGOSTA_1_H3WJNBCX2.12BA008	ESSNAUT_PL11_CT4_0_1_pool_DNA_10g_SLC_rep2	16S_V4V5_Fuhrman	ERS3727386	SAMEA5938915	CDP_AAAF	ERX4010742	ERR4009340	ESSNAUT_PL11_CT4_0_1_pool_rep2	PowerMax Soil DNA Isolation Kit	DNA	>1,000; 1,000-500; 500-250; 250-40; 40-20	0.7+0.4+5.4+6.9+10=23.4 g	0.3	2418	42.9423	6.7423	Continental slope	Gulf of Lyon, Western Mediterranean	submitted@ENA 20190906	ESN_2016-04-11Z_PL11_CT4_sediment-sampler-(pushcorer)-deployed-with-ROV_sediment-layer-(0-1cm)-below-seabed_size-fractionated-(><µm)_eDNAB0003160	408172	marine metagenome	This sample (eDNAB0003160) was collected at station PL11 during campaign ESSNAUT-2016, using a sediment-sampler-(pushcorer)-deployed-with-ROV. The sampling event occurred at position latitudeN=42.9425 and longitudeE=6.744, on date/time=2016-04-11Z, at a depth of 2416.94 m. The sample material was collected in the marine biome (ENVO:00000447), targeting a layer of marine sediment (ENVO:00002113), …	ESSNAUT-2016	RV L'Atalante (http://www.flotteoceanographique.fr/La-flotte/Navires/Navires-hauturiers/L-Atalante)	JUSTINIANO Jean-Paul (2016) ESSNAUT 2016 cruise. RV L'Atalante. http://dx.doi.org/10.17600/16000500	ESN_PL11	ESN_2016-04-11Z_PL11_CT4_sediment-sampler-(pushcorer)-deployed-with-ROV	2016-04-11Z	not-provided	42.9425	not-provided	6.744	not-provided	2416.94	sediment-sampler-(pushcorer)-deployed-with-ROV	20	marine benthic biome (ENVO:01000024)	[MS] Mediterranean Sea (MRGID 1905)	continental margin (ENVO:01000298)	not-provided	not-provided	not-provided	not-provided	marine sediment (ENVO:00002113)	0	1
eDNAB0000149	PRJEB37673	CCR_AAEYOSTA_2_HGWCMBCX2.12BA320	ESSNAUT_PL7_Salsa1Bol3_20	18S_V1V2_SSUF04_SSUR22mod	ERS3168260	SAMEA5361621	CCP_AAEF	ERX4011602	ERR4010200	ESSNAUT_PL7_Salsa1Bol3_20	Tara Oceans extraction protocol	DNA	> 20	4,740 L	6.96	2417	42.9423	6.7426	Continental slope	Gulf of Lyon, Western Mediterranean	submitted@ENA 20190414	ESN_2016-04-07Z_PL07_S1B3_water-sampler-(in-situ-pump)-deployed-with-ROV_water-layer-(90-70m)-above-seabed_size-fractionated-(>20µm)_eDNAB0000149	408172	marine metagenome	This sample (eDNAB0000149) was collected at station PL07 during campaign ESSNAUT-2016, using a water-sampler-(in-situ-pump)-deployed-with-ROV. The sampling event occurred at position latitudeN=42.9423 and longitudeE=6.7426, on date/time=2016-04-07Z, at a depth of 2416.59 m. The sample material was collected in the marine biome (ENVO:00000447), targeting a layer of seawater (ENVO:00002149) above m…	ESSNAUT-2016	RV L'Atalante (http://www.flotteoceanographique.fr/La-flotte/Navires/Navires-hauturiers/L-Atalante)	JUSTINIANO Jean-Paul (2016) ESSNAUT 2016 cruise. RV L'Atalante. http://dx.doi.org/10.17600/16000500	ESN_PL07	ESN_2016-04-07Z_PL07_S1B3_water-sampler-(in-situ-pump)-deployed-with-ROV	2016-04-07Z	not-provided	42.9423	not-provided	6.7426	not-provided	2416.59	water-sampler-(in-situ-pump)-deployed-with-ROV	not-available	marine benthic biome (ENVO:01000024)	[MS] Mediterranean Sea (MRGID 1905)	continental margin (ENVO:01000298)	not-provided	not-provided	not-provided	not-provided	seawater (ENVO:00002149) above marine sediment	not-available	not-available
eDNAB0000150	PRJEB37673	CCR_AAEZOSTA_2_HGWCMBCX2.12BA332	ESSNAUT_PL7_Salsa1Bol5_20	18S_V1V2_SSUF04_SSUR22mod	ERS3168262	SAMEA5361623	CCP_AAEG	ERX4011603	ERR4010201	ESSNAUT_PL7_Salsa1Bol5_20	Tara Oceans extraction protocol	DNA	> 20	4,740 L	5	2417	42.9423	6.7426	Continental slope	Gulf of Lyon, Western Mediterranean	submitted@ENA 20190414	ESN_2016-04-07Z_PL07_S1B5_water-sampler-(in-situ-pump)-deployed-with-ROV_water-layer-(90-70m)-above-seabed_size-fractionated-(>20µm)_eDNAB0000150	408172	marine metagenome	This sample (eDNAB0000150) was collected at station PL07 during campaign ESSNAUT-2016, using a water-sampler-(in-situ-pump)-deployed-with-ROV. The sampling event occurred at position latitudeN=42.9423 and longitudeE=6.7426, on date/time=2016-04-07Z, at a depth of 2416.59 m. The sample material was collected in the marine biome (ENVO:00000447), targeting a layer of seawater (ENVO:00002149) above m…	ESSNAUT-2016	RV L'Atalante (http://www.flotteoceanographique.fr/La-flotte/Navires/Navires-hauturiers/L-Atalante)	JUSTINIANO Jean-Paul (2016) ESSNAUT 2016 cruise. RV L'Atalante. http://dx.doi.org/10.17600/16000500	ESN_PL07	ESN_2016-04-07Z_PL07_S1B5_water-sampler-(in-situ-pump)-deployed-with-ROV	2016-04-07Z	not-provided	42.9423	not-provided	6.7426	not-provided	2416.59	water-sampler-(in-situ-pump)-deployed-with-ROV	not-available	marine benthic biome (ENVO:01000024)	[MS] Mediterranean Sea (MRGID 1905)	continental margin (ENVO:01000298)	not-provided	not-provided	not-provided	not-provided	seawater (ENVO:00002149) above marine sediment	not-available	not-available
eDNAB0000155	PRJEB37673	CCR_AAFROSTA_2_HGWCMBCX2.12BA358	ESSNAUT_PL9_Salsa2Bol2_20	18S_V1V2_SSUF04_SSUR22mod	ERS3168264	SAMEA5361625	CCP_AAEH	ERX4011620	ERR4010218	ESSNAUT_PL9_Salsa2Bol2_20	Tara Oceans extraction protocol	DNA	> 20	5,400 L	16.3	1152	43.2237	6.8876	Continental slope	Gulf of Lyon, Western Mediterranean	submitted@ENA 20190414	ESN_2016-04-09Z_PL09_S2B2_water-sampler-(in-situ-pump)-deployed-with-ROV_water-layer-(90-70m)-above-seabed_size-fractionated-(>20µm)_eDNAB0000155	408172	marine metagenome	This sample (eDNAB0000155) was collected at station PL09 during campaign ESSNAUT-2016, using a water-sampler-(in-situ-pump)-deployed-with-ROV. The sampling event occurred at position latitudeN=43.2237 and longitudeE=6.8876, on date/time=2016-04-09Z, at a depth of 1152.28 m. The sample material was collected in the marine biome (ENVO:00000447), targeting a layer of seawater (ENVO:00002149) above m…	ESSNAUT-2016	RV L'Atalante (http://www.flotteoceanographique.fr/La-flotte/Navires/Navires-hauturiers/L-Atalante)	JUSTINIANO Jean-Paul (2016) ESSNAUT 2016 cruise. RV L'Atalante. http://dx.doi.org/10.17600/16000500	ESN_PL09	ESN_2016-04-09Z_PL09_S2B2_water-sampler-(in-situ-pump)-deployed-with-ROV	2016-04-09Z	not-provided	43.2237	not-provided	6.8876	not-provided	1152.28	water-sampler-(in-situ-pump)-deployed-with-ROV	not-available	marine benthic biome (ENVO:01000024)	[MS] Mediterranean Sea (MRGID 1905)	continental margin (ENVO:01000298)	not-provided	not-provided	not-provided	not-provided	seawater (ENVO:00002149) above marine sediment	not-available	not-available
eDNAB0000157	PRJEB37673	CCR_AAFSOSTA_2_HGWCMBCX2.12BA370	ESSNAUT_PL9_Salsa2Bol4_20	18S_V1V2_SSUF04_SSUR22mod	ERS3168266	SAMEA5361627	CCP_AAEI	ERX4011621	ERR4010219	ESSNAUT_PL9_Salsa2Bol4_20	Tara Oceans extraction protocol	DNA	> 20	5,400 L	6.46	1152	43.2237	6.8876	Continental slope	Gulf of Lyon, Western Mediterranean	submitted@ENA 20190414	ESN_2016-04-09Z_PL09_S2B4_water-sampler-(in-situ-pump)-deployed-with-ROV_water-layer-(90-70m)-above-seabed_size-fractionated-(>20µm)_eDNAB0000157	408172	marine metagenome	This sample (eDNAB0000157) was collected at station PL09 during campaign ESSNAUT-2016, using a water-sampler-(in-situ-pump)-deployed-with-ROV. The sampling event occurred at position latitudeN=43.2237 and longitudeE=6.8876, on date/time=2016-04-09Z, at a depth of 1152.28 m. The sample material was collected in the marine biome (ENVO:00000447), targeting a layer of seawater (ENVO:00002149) above m…	ESSNAUT-2016	RV L'Atalante (http://www.flotteoceanographique.fr/La-flotte/Navires/Navires-hauturiers/L-Atalante)	JUSTINIANO Jean-Paul (2016) ESSNAUT 2016 cruise. RV L'Atalante. http://dx.doi.org/10.17600/16000500	ESN_PL09	ESN_2016-04-09Z_PL09_S2B4_water-sampler-(in-situ-pump)-deployed-with-ROV	2016-04-09Z	not-provided	43.2237	not-provided	6.8876	not-provided	1152.28	water-sampler-(in-situ-pump)-deployed-with-ROV	not-available	marine benthic biome (ENVO:01000024)	[MS] Mediterranean Sea (MRGID 1905)	continental margin (ENVO:01000298)	not-provided	not-provided	not-provided	not-provided	seawater (ENVO:00002149) above marine sediment	not-available	not-available
eDNAB0000222	PRJEB37673	CCR_AAEWOSTA_2_HGWCMBCX2.12BA296	ESSNAUT_PL11_Salsa3Bol2_20	18S_V1V2_SSUF04_SSUR22mod	ERS3168331	SAMEA5361692	CCP_AADX	ERX4011600	ERR4010198	ESSNAUT_PL11_Salsa3Bol2_20	Tara Oceans extraction protocol	DNA	> 20	6,300 L	3.02	2417	42.9425	6.744	Continental slope	Gulf of Lyon, Western Mediterranean	submitted@ENA 20190414	ESN_2016-04-11Z_PL11_S3B2_water-sampler-(in-situ-pump)-deployed-with-ROV_water-layer-(90-70m)-above-seabed_size-fractionated-(>20µm)_eDNAB0000222	408172	marine metagenome	This sample (eDNAB0000222) was collected at station PL11 during campaign ESSNAUT-2016, using a water-sampler-(in-situ-pump)-deployed-with-ROV. The sampling event occurred at position latitudeN=42.9425 and longitudeE=6.744, on date/time=2016-04-11Z, at a depth of 2416.94 m. The sample material was collected in the marine biome (ENVO:00000447), targeting a layer of seawater (ENVO:00002149) above ma…	ESSNAUT-2016	RV L'Atalante (http://www.flotteoceanographique.fr/La-flotte/Navires/Navires-hauturiers/L-Atalante)	JUSTINIANO Jean-Paul (2016) ESSNAUT 2016 cruise. RV L'Atalante. http://dx.doi.org/10.17600/16000500	ESN_PL11	ESN_2016-04-11Z_PL11_S3B2_water-sampler-(in-situ-pump)-deployed-with-ROV	2016-04-11Z	not-provided	42.9425	not-provided	6.744	not-provided	2416.94	water-sampler-(in-situ-pump)-deployed-with-ROV	not-available	marine benthic biome (ENVO:01000024)	[MS] Mediterranean Sea (MRGID 1905)	continental margin (ENVO:01000298)	not-provided	not-provided	not-provided	not-provided	seawater (ENVO:00002149) above marine sediment	not-available	not-available
eDNAB0000224	PRJEB37673	CCR_AAEXOSTA_2_HGWCMBCX2.12BA308	ESSNAUT_PL11_Salsa3Bol4_20	18S_V1V2_SSUF04_SSUR22mod	ERS3168333	SAMEA5361694	CCP_AADY	ERX4011601	ERR4010199	ESSNAUT_PL11_Salsa3Bol4_20	Tara Oceans extraction protocol	DNA	> 20	6,300 L	3.22	2417	42.9425	6.744	Continental slope	Gulf of Lyon, Western Mediterranean	submitted@ENA 20190414	ESN_2016-04-11Z_PL11_S3B4_water-sampler-(in-situ-pump)-deployed-with-ROV_water-layer-(90-70m)-above-seabed_size-fractionated-(>20µm)_eDNAB0000224	408172	marine metagenome	This sample (eDNAB0000224) was collected at station PL11 during campaign ESSNAUT-2016, using a water-sampler-(in-situ-pump)-deployed-with-ROV. The sampling event occurred at position latitudeN=42.9425 and longitudeE=6.744, on date/time=2016-04-11Z, at a depth of 2416.94 m. The sample material was collected in the marine biome (ENVO:00000447), targeting a layer of seawater (ENVO:00002149) above ma…	ESSNAUT-2016	RV L'Atalante (http://www.flotteoceanographique.fr/La-flotte/Navires/Navires-hauturiers/L-Atalante)	JUSTINIANO Jean-Paul (2016) ESSNAUT 2016 cruise. RV L'Atalante. http://dx.doi.org/10.17600/16000500	ESN_PL11	ESN_2016-04-11Z_PL11_S3B4_water-sampler-(in-situ-pump)-deployed-with-ROV	2016-04-11Z	not-provided	42.9425	not-provided	6.744	not-provided	2416.94	water-sampler-(in-situ-pump)-deployed-with-ROV	not-available	marine benthic biome (ENVO:01000024)	[MS] Mediterranean Sea (MRGID 1905)	continental margin (ENVO:01000298)	not-provided	not-provided	not-provided	not-provided	seawater (ENVO:00002149) above marine sediment	not-available	not-available
eDNAB0002504	PRJEB37673	CCR_AAFPOSTA_2_HGWCMBCX2.12BA334	ESSNAUT_PL7_PBT2_2	18S_V1V2_SSUF04_SSUR22mod	ERS3726730	SAMEA5938259	CCP_AAFO	ERX4011616	ERR4010214	ESSNAUT_PL7_PBT2_2	Tara Oceans extraction protocol	DNA	2.0-20	7.5 L	0.01	2417	42.9423	6.7426	Continental slope	Gulf of Lyon, Western Mediterranean	submitted@ENA 20190906	ESN_2016-04-07Z_PL07_PBT2_water-sampler-(sterile-sampling-box)-deployed-with-ROV_water-layer-(30-60m)-above-seabed_size-fractionated-(2-20µm)_eDNAB0002504	408172	marine metagenome	This sample (eDNAB0002504) was collected at station PL07 during campaign ESSNAUT-2016, using a water-sampler-(sterile-sampling-box)-deployed-with-ROV. The sampling event occurred at position latitudeN=42.9423 and longitudeE=6.7426, on date/time=2016-04-07Z, at a depth of 2416.59 m. The sample material was collected in the marine biome (ENVO:00000447), targeting a layer of seawater (ENVO:00002149)…	ESSNAUT-2016	RV L'Atalante (http://www.flotteoceanographique.fr/La-flotte/Navires/Navires-hauturiers/L-Atalante)	JUSTINIANO Jean-Paul (2016) ESSNAUT 2016 cruise. RV L'Atalante. http://dx.doi.org/10.17600/16000500	ESN_PL07	ESN_2016-04-07Z_PL07_PBT2_water-sampler-(sterile-sampling-box)-deployed-with-ROV	2016-04-07Z	not-provided	42.9423	not-provided	6.7426	not-provided	2416.59	water-sampler-(sterile-sampling-box)-deployed-with-ROV	not-available	marine benthic biome (ENVO:01000024)	[MS] Mediterranean Sea (MRGID 1905)	continental margin (ENVO:01000298)	not-provided	not-provided	not-provided	not-provided	seawater (ENVO:00002149) above marine sediment	not-available	not-available
eDNAB0002507	PRJEB37673	CCR_AAFDOSTA_2_HGWCMBCX2.12BA380	ESSNAUT_PL10_PBT2_2	18S_V1V2_SSUF04_SSUR22mod	ERS3726733	SAMEA5938262	CCP_AAEK	ERX4011608	ERR4010206	ESSNAUT_PL10_PBT2_2	Tara Oceans extraction protocol	DNA	2.0-20	7.5 L	0.01	2420	42.9425	6.7444	Continental slope	Gulf of Lyon, Western Mediterranean	submitted@ENA 20190906	ESN_2016-04-10Z_PL10_PBT2_water-sampler-(sterile-sampling-box)-deployed-with-ROV_water-layer-(30-60m)-above-seabed_size-fractionated-(2-20µm)_eDNAB0002507	408172	marine metagenome	This sample (eDNAB0002507) was collected at station PL10 during campaign ESSNAUT-2016, using a water-sampler-(sterile-sampling-box)-deployed-with-ROV. The sampling event occurred at position latitudeN=42.9425 and longitudeE=6.7444, on date/time=2016-04-10Z, at a depth of 2420.03 m. The sample material was collected in the marine biome (ENVO:00000447), targeting a layer of seawater (ENVO:00002149)…	ESSNAUT-2016	RV L'Atalante (http://www.flotteoceanographique.fr/La-flotte/Navires/Navires-hauturiers/L-Atalante)	JUSTINIANO Jean-Paul (2016) ESSNAUT 2016 cruise. RV L'Atalante. http://dx.doi.org/10.17600/16000500	ESN_PL10	ESN_2016-04-10Z_PL10_PBT2_water-sampler-(sterile-sampling-box)-deployed-with-ROV	2016-04-10Z	not-provided	42.9425	not-provided	6.7444	not-provided	2420.03	water-sampler-(sterile-sampling-box)-deployed-with-ROV	not-available	marine benthic biome (ENVO:01000024)	[MS] Mediterranean Sea (MRGID 1905)	continental margin (ENVO:01000298)	not-provided	not-provided	not-provided	not-provided	seawater (ENVO:00002149) above marine sediment	not-available	not-available
eDNAB0003316	PRJEB37673	CDX_AABKOSTA_1_HGYNHBCX2.12BA101	NC_EXT	18S_V1V2_SSUF04_SSUR22mod	ERS4415318	SAMEA6655849	CDW_AAAC	ERX4098865	ERR4131492	Water_extraction_blank	Tara Oceans extraction protocol	DNA	NA	NA	0.2	NA	NA	NA	Continental slope	Gulf of Lyon, Western Mediterranean	submitted@ENA 20200409	GENOSCOPE_in-the-lab_negative-control_CTRL	408172	marine metagenome	This sample (eDNAB0003316) is an extraction negative control.	not-available	not-available	not-available	GENOSCOPE_in-the-lab	GENOSCOPE_9999-99-99T99:99Z_in-the-lab_negative-control_no-sampling-device	9999-99-99T99:99Z	not-available	not-available	not-available	not-available	not-available	not-available	no-sampling-device	not-available	not-available	not-available	not-available	not-provided	not-provided	not-provided	not-provided	not-available	not-available	not-available
eDNAB0000081	PRJEB33873	CCU_AASXOSTA_1_H52JJBCX2.12BA354	ESSNAUT_PL06_CT2_0_1_DNA_10g_SLC_rep1	18S_V1V2_SSUF04_SSUR22mod	ERS3168190	SAMEA5361551	CDP_AAAA,CDP_AABL	ERX4010689	ERR4009287	ESSNAUT_PL06_CT2_0_1_rep1	PowerMax Soil DNA Isolation Kit	DNA	NA	2 g	1.1	2417	42.9422	6.7422	Continental slope	Gulf of Lyon, Western Mediterranean	submitted@ENA 20190414, 1 sampleID in registry = 2 sampleIDs at genoscope	ESN_2016-04-06Z_PL06_CT2_sediment-sampler-(pushcorer)-deployed-with-ROV_sediment-layer-(0-1cm)-below-seabed_not-size-fractionated_eDNAB0000081	408172	marine metagenome	This sample (eDNAB0000081) was collected at station PL06 during campaign ESSNAUT-2016, using a sediment-sampler-(pushcorer)-deployed-with-ROV. The sampling event occurred at position latitudeN=42.9422 and longitudeE=6.7422, on date/time=2016-04-06Z, at a depth of 2417 m. The sample material was collected in the marine biome (ENVO:00000447), targeting a layer of marine sediment (ENVO:00002113), 0-…	ESSNAUT-2016	RV L'Atalante (http://www.flotteoceanographique.fr/La-flotte/Navires/Navires-hauturiers/L-Atalante)	JUSTINIANO Jean-Paul (2016) ESSNAUT 2016 cruise. RV L'Atalante. http://dx.doi.org/10.17600/16000500	ESN_PL06	ESN_2016-04-06Z_PL06_CT2_sediment-sampler-(pushcorer)-deployed-with-ROV	2016-04-06Z	not-provided	42.9422	not-provided	6.7422	not-provided	2417	sediment-sampler-(pushcorer)-deployed-with-ROV	20	marine benthic biome (ENVO:01000024)	[MS] Mediterranean Sea (MRGID 1905)	continental margin (ENVO:01000298)	not-provided	not-provided	not-provided	not-provided	marine sediment (ENVO:00002113)	0	1
eDNAB0000081	PRJEB33873	CCU_AASXOSTA_1_H52JJBCX2.12BA354	ESSNAUT_PL06_CT2_0_1_DNA_10g_SLC_rep1	18S_V1V2_SSUF04_SSUR22mod	ERS3168190	SAMEA5361551	CDP_AAAA,CDP_AABL	ERX4010689	ERR4009287	ESSNAUT_PL06_CT2_0_1_rep2	PowerMax Soil DNA Isolation Kit	DNA	NA	2 g	1	2417	42.9422	6.7422	Continental slope	Gulf of Lyon, Western Mediterranean	submitted@ENA 20190414, 1 sampleID in registry = 2 sampleIDs at genoscope	ESN_2016-04-06Z_PL06_CT2_sediment-sampler-(pushcorer)-deployed-with-ROV_sediment-layer-(0-1cm)-below-seabed_not-size-fractionated_eDNAB0000081	408172	marine metagenome	This sample (eDNAB0000081) was collected at station PL06 during campaign ESSNAUT-2016, using a sediment-sampler-(pushcorer)-deployed-with-ROV. The sampling event occurred at position latitudeN=42.9422 and longitudeE=6.7422, on date/time=2016-04-06Z, at a depth of 2417 m. The sample material was collected in the marine biome (ENVO:00000447), targeting a layer of marine sediment (ENVO:00002113), 0-…	ESSNAUT-2016	RV L'Atalante (http://www.flotteoceanographique.fr/La-flotte/Navires/Navires-hauturiers/L-Atalante)	JUSTINIANO Jean-Paul (2016) ESSNAUT 2016 cruise. RV L'Atalante. http://dx.doi.org/10.17600/16000500	ESN_PL06	ESN_2016-04-06Z_PL06_CT2_sediment-sampler-(pushcorer)-deployed-with-ROV	2016-04-06Z	not-provided	42.9422	not-provided	6.7422	not-provided	2417	sediment-sampler-(pushcorer)-deployed-with-ROV	20	marine benthic biome (ENVO:01000024)	[MS] Mediterranean Sea (MRGID 1905)	continental margin (ENVO:01000298)	not-provided	not-provided	not-provided	not-provided	marine sediment (ENVO:00002113)	0	1
eDNAB0000081	PRJEB33873	CCU_AASYOSTA_1_H52JJBCX2.12BA366	ESSNAUT_PL06_CT2_0_1_DNA_10g_SLC_rep2	18S_V1V2_SSUF04_SSUR22mod	ERS3168190	SAMEA5361551	CDP_AAAA,CDP_AABL	ERX4010690	ERR4009288	ESSNAUT_PL06_CT2_0_1_rep1	PowerMax Soil DNA Isolation Kit	DNA	NA	2 g	1.1	2417	42.9422	6.7422	Continental slope	Gulf of Lyon, Western Mediterranean	submitted@ENA 20190414, 1 sampleID in registry = 2 sampleIDs at genoscope	ESN_2016-04-06Z_PL06_CT2_sediment-sampler-(pushcorer)-deployed-with-ROV_sediment-layer-(0-1cm)-below-seabed_not-size-fractionated_eDNAB0000081	408172	marine metagenome	This sample (eDNAB0000081) was collected at station PL06 during campaign ESSNAUT-2016, using a sediment-sampler-(pushcorer)-deployed-with-ROV. The sampling event occurred at position latitudeN=42.9422 and longitudeE=6.7422, on date/time=2016-04-06Z, at a depth of 2417 m. The sample material was collected in the marine biome (ENVO:00000447), targeting a layer of marine sediment (ENVO:00002113), 0-…	ESSNAUT-2016	RV L'Atalante (http://www.flotteoceanographique.fr/La-flotte/Navires/Navires-hauturiers/L-Atalante)	JUSTINIANO Jean-Paul (2016) ESSNAUT 2016 cruise. RV L'Atalante. http://dx.doi.org/10.17600/16000500	ESN_PL06	ESN_2016-04-06Z_PL06_CT2_sediment-sampler-(pushcorer)-deployed-with-ROV	2016-04-06Z	not-provided	42.9422	not-provided	6.7422	not-provided	2417	sediment-sampler-(pushcorer)-deployed-with-ROV	20	marine benthic biome (ENVO:01000024)	[MS] Mediterranean Sea (MRGID 1905)	continental margin (ENVO:01000298)	not-provided	not-provided	not-provided	not-provided	marine sediment (ENVO:00002113)	0	1
eDNAB0000081	PRJEB33873	CCU_AASYOSTA_1_H52JJBCX2.12BA366	ESSNAUT_PL06_CT2_0_1_DNA_10g_SLC_rep2	18S_V1V2_SSUF04_SSUR22mod	ERS3168190	SAMEA5361551	CDP_AAAA,CDP_AABL	ERX4010690	ERR4009288	ESSNAUT_PL06_CT2_0_1_rep2	PowerMax Soil DNA Isolation Kit	DNA	NA	2 g	1	2417	42.9422	6.7422	Continental slope	Gulf of Lyon, Western Mediterranean	submitted@ENA 20190414, 1 sampleID in registry = 2 sampleIDs at genoscope	ESN_2016-04-06Z_PL06_CT2_sediment-sampler-(pushcorer)-deployed-with-ROV_sediment-layer-(0-1cm)-below-seabed_not-size-fractionated_eDNAB0000081	408172	marine metagenome	This sample (eDNAB0000081) was collected at station PL06 during campaign ESSNAUT-2016, using a sediment-sampler-(pushcorer)-deployed-with-ROV. The sampling event occurred at position latitudeN=42.9422 and longitudeE=6.7422, on date/time=2016-04-06Z, at a depth of 2417 m. The sample material was collected in the marine biome (ENVO:00000447), targeting a layer of marine sediment (ENVO:00002113), 0-…	ESSNAUT-2016	RV L'Atalante (http://www.flotteoceanographique.fr/La-flotte/Navires/Navires-hauturiers/L-Atalante)	JUSTINIANO Jean-Paul (2016) ESSNAUT 2016 cruise. RV L'Atalante. http://dx.doi.org/10.17600/16000500	ESN_PL06	ESN_2016-04-06Z_PL06_CT2_sediment-sampler-(pushcorer)-deployed-with-ROV	2016-04-06Z	not-provided	42.9422	not-provided	6.7422	not-provided	2417	sediment-sampler-(pushcorer)-deployed-with-ROV	20	marine benthic biome (ENVO:01000024)	[MS] Mediterranean Sea (MRGID 1905)	continental margin (ENVO:01000298)	not-provided	not-provided	not-provided	not-provided	marine sediment (ENVO:00002113)	0	1
eDNAB0000122	PRJEB33873	CCU_AASZOSTA_1_H52JJBCX2.12BA378	ESSNAUT_PL07_CT2_0_1_DNA_10g_SLC_rep1	18S_V1V2_SSUF04_SSUR22mod	ERS3168231	SAMEA5361592	CDP_AAAC,CDP_AABM	ERX3488550	ERR3466887	ESSNAUT_PL07_CT2_0_1_rep1	PowerMax Soil DNA Isolation Kit	DNA	NA	5.1 g	3.2	2415	42.9423	6.7426	Continental slope	Gulf of Lyon, Western Mediterranean	submitted@ENA 20190414, 1 sampleID in registry = 2 sampleIDs at genoscope	ESN_2016-04-07Z_PL07_CT2_sediment-sampler-(pushcorer)-deployed-with-ROV_sediment-layer-(0-1cm)-below-seabed_not-size-fractionated_eDNAB0000122	408172	marine metagenome	This sample (eDNAB0000122) was collected at station PL07 during campaign ESSNAUT-2016, using a sediment-sampler-(pushcorer)-deployed-with-ROV. The sampling event occurred at position latitudeN=42.9423 and longitudeE=6.7426, on date/time=2016-04-07Z, at a depth of 2415.47 m. The sample material was collected in the marine biome (ENVO:00000447), targeting a layer of marine sediment (ENVO:00002113),…	ESSNAUT-2016	RV L'Atalante (http://www.flotteoceanographique.fr/La-flotte/Navires/Navires-hauturiers/L-Atalante)	JUSTINIANO Jean-Paul (2016) ESSNAUT 2016 cruise. RV L'Atalante. http://dx.doi.org/10.17600/16000500	ESN_PL07	ESN_2016-04-07Z_PL07_CT2_sediment-sampler-(pushcorer)-deployed-with-ROV	2016-04-07Z	not-provided	42.9423	not-provided	6.7426	not-provided	2415.47	sediment-sampler-(pushcorer)-deployed-with-ROV	20	marine benthic biome (ENVO:01000024)	[MS] Mediterranean Sea (MRGID 1905)	continental margin (ENVO:01000298)	not-provided	not-provided	not-provided	not-provided	marine sediment (ENVO:00002113)	0	1
eDNAB0000122	PRJEB33873	CCU_AASZOSTA_1_H52JJBCX2.12BA378	ESSNAUT_PL07_CT2_0_1_DNA_10g_SLC_rep1	18S_V1V2_SSUF04_SSUR22mod	ERS3168231	SAMEA5361592	CDP_AAAC,CDP_AABM	ERX3488550	ERR3466887	ESSNAUT_PL07_CT2_0_1_rep2	PowerMax Soil DNA Isolation Kit	DNA	NA	5.1 g	3	2415	42.9423	6.7426	Continental slope	Gulf of Lyon, Western Mediterranean	submitted@ENA 20190414, 1 sampleID in registry = 2 sampleIDs at genoscope	ESN_2016-04-07Z_PL07_CT2_sediment-sampler-(pushcorer)-deployed-with-ROV_sediment-layer-(0-1cm)-below-seabed_not-size-fractionated_eDNAB0000122	408172	marine metagenome	This sample (eDNAB0000122) was collected at station PL07 during campaign ESSNAUT-2016, using a sediment-sampler-(pushcorer)-deployed-with-ROV. The sampling event occurred at position latitudeN=42.9423 and longitudeE=6.7426, on date/time=2016-04-07Z, at a depth of 2415.47 m. The sample material was collected in the marine biome (ENVO:00000447), targeting a layer of marine sediment (ENVO:00002113),…	ESSNAUT-2016	RV L'Atalante (http://www.flotteoceanographique.fr/La-flotte/Navires/Navires-hauturiers/L-Atalante)	JUSTINIANO Jean-Paul (2016) ESSNAUT 2016 cruise. RV L'Atalante. http://dx.doi.org/10.17600/16000500	ESN_PL07	ESN_2016-04-07Z_PL07_CT2_sediment-sampler-(pushcorer)-deployed-with-ROV	2016-04-07Z	not-provided	42.9423	not-provided	6.7426	not-provided	2415.47	sediment-sampler-(pushcorer)-deployed-with-ROV	20	marine benthic biome (ENVO:01000024)	[MS] Mediterranean Sea (MRGID 1905)	continental margin (ENVO:01000298)	not-provided	not-provided	not-provided	not-provided	marine sediment (ENVO:00002113)	0	1
eDNAB0000122	PRJEB33873	CCU_AATAOSTA_1_H52JJBCX2.12BA295	ESSNAUT_PL07_CT2_0_1_DNA_10g_SLC_rep2	18S_V1V2_SSUF04_SSUR22mod	ERS3168231	SAMEA5361592	CDP_AAAC,CDP_AABM	ERX4010693	ERR4009291	ESSNAUT_PL07_CT2_0_1_rep1	PowerMax Soil DNA Isolation Kit	DNA	NA	5.1 g	3.2	2415	42.9423	6.7426	Continental slope	Gulf of Lyon, Western Mediterranean	submitted@ENA 20190414, 1 sampleID in registry = 2 sampleIDs at genoscope	ESN_2016-04-07Z_PL07_CT2_sediment-sampler-(pushcorer)-deployed-with-ROV_sediment-layer-(0-1cm)-below-seabed_not-size-fractionated_eDNAB0000122	408172	marine metagenome	This sample (eDNAB0000122) was collected at station PL07 during campaign ESSNAUT-2016, using a sediment-sampler-(pushcorer)-deployed-with-ROV. The sampling event occurred at position latitudeN=42.9423 and longitudeE=6.7426, on date/time=2016-04-07Z, at a depth of 2415.47 m. The sample material was collected in the marine biome (ENVO:00000447), targeting a layer of marine sediment (ENVO:00002113),…	ESSNAUT-2016	RV L'Atalante (http://www.flotteoceanographique.fr/La-flotte/Navires/Navires-hauturiers/L-Atalante)	JUSTINIANO Jean-Paul (2016) ESSNAUT 2016 cruise. RV L'Atalante. http://dx.doi.org/10.17600/16000500	ESN_PL07	ESN_2016-04-07Z_PL07_CT2_sediment-sampler-(pushcorer)-deployed-with-ROV	2016-04-07Z	not-provided	42.9423	not-provided	6.7426	not-provided	2415.47	sediment-sampler-(pushcorer)-deployed-with-ROV	20	marine benthic biome (ENVO:01000024)	[MS] Mediterranean Sea (MRGID 1905)	continental margin (ENVO:01000298)	not-provided	not-provided	not-provided	not-provided	marine sediment (ENVO:00002113)	0	1
eDNAB0000122	PRJEB33873	CCU_AATAOSTA_1_H52JJBCX2.12BA295	ESSNAUT_PL07_CT2_0_1_DNA_10g_SLC_rep2	18S_V1V2_SSUF04_SSUR22mod	ERS3168231	SAMEA5361592	CDP_AAAC,CDP_AABM	ERX4010693	ERR4009291	ESSNAUT_PL07_CT2_0_1_rep2	PowerMax Soil DNA Isolation Kit	DNA	NA	5.1 g	3	2415	42.9423	6.7426	Continental slope	Gulf of Lyon, Western Mediterranean	submitted@ENA 20190414, 1 sampleID in registry = 2 sampleIDs at genoscope	ESN_2016-04-07Z_PL07_CT2_sediment-sampler-(pushcorer)-deployed-with-ROV_sediment-layer-(0-1cm)-below-seabed_not-size-fractionated_eDNAB0000122	408172	marine metagenome	This sample (eDNAB0000122) was collected at station PL07 during campaign ESSNAUT-2016, using a sediment-sampler-(pushcorer)-deployed-with-ROV. The sampling event occurred at position latitudeN=42.9423 and longitudeE=6.7426, on date/time=2016-04-07Z, at a depth of 2415.47 m. The sample material was collected in the marine biome (ENVO:00000447), targeting a layer of marine sediment (ENVO:00002113),…	ESSNAUT-2016	RV L'Atalante (http://www.flotteoceanographique.fr/La-flotte/Navires/Navires-hauturiers/L-Atalante)	JUSTINIANO Jean-Paul (2016) ESSNAUT 2016 cruise. RV L'Atalante. http://dx.doi.org/10.17600/16000500	ESN_PL07	ESN_2016-04-07Z_PL07_CT2_sediment-sampler-(pushcorer)-deployed-with-ROV	2016-04-07Z	not-provided	42.9423	not-provided	6.7426	not-provided	2415.47	sediment-sampler-(pushcorer)-deployed-with-ROV	20	marine benthic biome (ENVO:01000024)	[MS] Mediterranean Sea (MRGID 1905)	continental margin (ENVO:01000298)	not-provided	not-provided	not-provided	not-provided	marine sediment (ENVO:00002113)	0	1
eDNAB0000189	PRJEB33873	CCU_AATBOSTA_1_H52JJBCX2.12BA307	ESSNAUT_PL11_CT2_0_1_DNA_10g_SLC_rep1	18S_V1V2_SSUF04_SSUR22mod	ERS3168298	SAMEA5361659	CDP_AAAE,CDP_AABN	ERX4010696	ERR4009294	ESSNAUT_PL11_CT2_0_1_rep1	PowerMax Soil DNA Isolation Kit	DNA	NA	4 g	2.7	2418	42.9423	6.7423	Continental slope	Gulf of Lyon, Western Mediterranean	submitted@ENA 20190414, 1 sampleID in registry = 2 sampleIDs at genoscope	ESN_2016-04-11Z_PL11_CT2_sediment-sampler-(pushcorer)-deployed-with-ROV_sediment-layer-(0-1cm)-below-seabed_not-size-fractionated_eDNAB0000189	408172	marine metagenome	This sample (eDNAB0000189) was collected at station PL11 during campaign ESSNAUT-2016, using a sediment-sampler-(pushcorer)-deployed-with-ROV. The sampling event occurred at position latitudeN=42.9423 and longitudeE=6.7423, on date/time=2016-04-11Z, at a depth of 2418.1 m. The sample material was collected in the marine biome (ENVO:00000447), targeting a layer of marine sediment (ENVO:00002113), …	ESSNAUT-2016	RV L'Atalante (http://www.flotteoceanographique.fr/La-flotte/Navires/Navires-hauturiers/L-Atalante)	JUSTINIANO Jean-Paul (2016) ESSNAUT 2016 cruise. RV L'Atalante. http://dx.doi.org/10.17600/16000500	ESN_PL11	ESN_2016-04-11Z_PL11_CT2_sediment-sampler-(pushcorer)-deployed-with-ROV	2016-04-11Z	not-provided	42.9423	not-provided	6.7423	not-provided	2418.1	sediment-sampler-(pushcorer)-deployed-with-ROV	20	marine benthic biome (ENVO:01000024)	[MS] Mediterranean Sea (MRGID 1905)	continental margin (ENVO:01000298)	not-provided	not-provided	not-provided	not-provided	marine sediment (ENVO:00002113)	0	1
eDNAB0000189	PRJEB33873	CCU_AATBOSTA_1_H52JJBCX2.12BA307	ESSNAUT_PL11_CT2_0_1_DNA_10g_SLC_rep1	18S_V1V2_SSUF04_SSUR22mod	ERS3168298	SAMEA5361659	CDP_AAAE,CDP_AABN	ERX4010696	ERR4009294	ESSNAUT_PL11_CT2_0_1_rep2	PowerMax Soil DNA Isolation Kit	DNA	NA	4 g	2.6	2418	42.9423	6.7423	Continental slope	Gulf of Lyon, Western Mediterranean	submitted@ENA 20190414, 1 sampleID in registry = 2 sampleIDs at genoscope	ESN_2016-04-11Z_PL11_CT2_sediment-sampler-(pushcorer)-deployed-with-ROV_sediment-layer-(0-1cm)-below-seabed_not-size-fractionated_eDNAB0000189	408172	marine metagenome	This sample (eDNAB0000189) was collected at station PL11 during campaign ESSNAUT-2016, using a sediment-sampler-(pushcorer)-deployed-with-ROV. The sampling event occurred at position latitudeN=42.9423 and longitudeE=6.7423, on date/time=2016-04-11Z, at a depth of 2418.1 m. The sample material was collected in the marine biome (ENVO:00000447), targeting a layer of marine sediment (ENVO:00002113), …	ESSNAUT-2016	RV L'Atalante (http://www.flotteoceanographique.fr/La-flotte/Navires/Navires-hauturiers/L-Atalante)	JUSTINIANO Jean-Paul (2016) ESSNAUT 2016 cruise. RV L'Atalante. http://dx.doi.org/10.17600/16000500	ESN_PL11	ESN_2016-04-11Z_PL11_CT2_sediment-sampler-(pushcorer)-deployed-with-ROV	2016-04-11Z	not-provided	42.9423	not-provided	6.7423	not-provided	2418.1	sediment-sampler-(pushcorer)-deployed-with-ROV	20	marine benthic biome (ENVO:01000024)	[MS] Mediterranean Sea (MRGID 1905)	continental margin (ENVO:01000298)	not-provided	not-provided	not-provided	not-provided	marine sediment (ENVO:00002113)	0	1
eDNAB0000189	PRJEB33873	CCU_AATCOSTA_1_H52JJBCX2.12BA319	ESSNAUT_PL11_CT2_0_1_DNA_10g_SLC_rep2	18S_V1V2_SSUF04_SSUR22mod	ERS3168298	SAMEA5361659	CDP_AAAE,CDP_AABN	ERX4010697	ERR4009295	ESSNAUT_PL11_CT2_0_1_rep1	PowerMax Soil DNA Isolation Kit	DNA	NA	4 g	2.7	2418	42.9423	6.7423	Continental slope	Gulf of Lyon, Western Mediterranean	submitted@ENA 20190414, 1 sampleID in registry = 2 sampleIDs at genoscope	ESN_2016-04-11Z_PL11_CT2_sediment-sampler-(pushcorer)-deployed-with-ROV_sediment-layer-(0-1cm)-below-seabed_not-size-fractionated_eDNAB0000189	408172	marine metagenome	This sample (eDNAB0000189) was collected at station PL11 during campaign ESSNAUT-2016, using a sediment-sampler-(pushcorer)-deployed-with-ROV. The sampling event occurred at position latitudeN=42.9423 and longitudeE=6.7423, on date/time=2016-04-11Z, at a depth of 2418.1 m. The sample material was collected in the marine biome (ENVO:00000447), targeting a layer of marine sediment (ENVO:00002113), …	ESSNAUT-2016	RV L'Atalante (http://www.flotteoceanographique.fr/La-flotte/Navires/Navires-hauturiers/L-Atalante)	JUSTINIANO Jean-Paul (2016) ESSNAUT 2016 cruise. RV L'Atalante. http://dx.doi.org/10.17600/16000500	ESN_PL11	ESN_2016-04-11Z_PL11_CT2_sediment-sampler-(pushcorer)-deployed-with-ROV	2016-04-11Z	not-provided	42.9423	not-provided	6.7423	not-provided	2418.1	sediment-sampler-(pushcorer)-deployed-with-ROV	20	marine benthic biome (ENVO:01000024)	[MS] Mediterranean Sea (MRGID 1905)	continental margin (ENVO:01000298)	not-provided	not-provided	not-provided	not-provided	marine sediment (ENVO:00002113)	0	1
eDNAB0000189	PRJEB33873	CCU_AATCOSTA_1_H52JJBCX2.12BA319	ESSNAUT_PL11_CT2_0_1_DNA_10g_SLC_rep2	18S_V1V2_SSUF04_SSUR22mod	ERS3168298	SAMEA5361659	CDP_AAAE,CDP_AABN	ERX4010697	ERR4009295	ESSNAUT_PL11_CT2_0_1_rep2	PowerMax Soil DNA Isolation Kit	DNA	NA	4 g	2.6	2418	42.9423	6.7423	Continental slope	Gulf of Lyon, Western Mediterranean	submitted@ENA 20190414, 1 sampleID in registry = 2 sampleIDs at genoscope	ESN_2016-04-11Z_PL11_CT2_sediment-sampler-(pushcorer)-deployed-with-ROV_sediment-layer-(0-1cm)-below-seabed_not-size-fractionated_eDNAB0000189	408172	marine metagenome	This sample (eDNAB0000189) was collected at station PL11 during campaign ESSNAUT-2016, using a sediment-sampler-(pushcorer)-deployed-with-ROV. The sampling event occurred at position latitudeN=42.9423 and longitudeE=6.7423, on date/time=2016-04-11Z, at a depth of 2418.1 m. The sample material was collected in the marine biome (ENVO:00000447), targeting a layer of marine sediment (ENVO:00002113), …	ESSNAUT-2016	RV L'Atalante (http://www.flotteoceanographique.fr/La-flotte/Navires/Navires-hauturiers/L-Atalante)	JUSTINIANO Jean-Paul (2016) ESSNAUT 2016 cruise. RV L'Atalante. http://dx.doi.org/10.17600/16000500	ESN_PL11	ESN_2016-04-11Z_PL11_CT2_sediment-sampler-(pushcorer)-deployed-with-ROV	2016-04-11Z	not-provided	42.9423	not-provided	6.7423	not-provided	2418.1	sediment-sampler-(pushcorer)-deployed-with-ROV	20	marine benthic biome (ENVO:01000024)	[MS] Mediterranean Sea (MRGID 1905)	continental margin (ENVO:01000298)	not-provided	not-provided	not-provided	not-provided	marine sediment (ENVO:00002113)	0	1
eDNAB0003157	PRJEB33873	CDX_AAASOSTA_1_H52JJBCX2.12BA348	NC_extraction_EssNaut_sediment	18S_V1V2_SSUF04_SSUR22mod	ERS3727383	SAMEA5938912	CDU_AAAB	ERX3674426	ERR3684810	EssNaut_DNA_extraction blank	PowerMax Soil DNA Isolation Kit	DNA	NA	NA	0.2	NA	NA	NA	Continental slope	Gulf of Lyon, Western Mediterranean	submitted@ENA 20190906	ESN_9999-99-99T99:99Z_in-the-lab_0_no-sampling-device_control_not-size-fractionated_eDNAB0003157	408172	marine metagenome	This sample (eDNAB0003157) was collected at station in-the-lab during campaign ESSNAUT-2016, using a no-sampling-device. The sampling event occurred at position latitudeN=not-available and longitudeE=not-available, on date/time=9999-99-99T99:99Z, at a depth of not-available m. The sample material was collected in the marine biome (ENVO:00000447), targeting a layer of not-available. The sample mat…	ESSNAUT-2016	RV L'Atalante (http://www.flotteoceanographique.fr/La-flotte/Navires/Navires-hauturiers/L-Atalante)	JUSTINIANO Jean-Paul (2016) ESSNAUT 2016 cruise. RV L'Atalante. http://dx.doi.org/10.17600/16000500	ESN_in-the-lab	ESN_9999-99-99T99:99Z_in-the-lab_0_no-sampling-device	9999-99-99T99:99Z	not-available	not-available	not-available	not-available	not-available	not-available	no-sampling-device	not-available	not-available	not-available	not-available	not-available	not-available	not-available	not-available	not-available	not-available	not-available
eDNAB0003158	PRJEB33873	CCU_AATDOSTA_1_H52JJBCX2.12BA331	ESSNAUT_PL06_CT4_0_1_pool_DNA_10g_SLC_rep1	18S_V1V2_SSUF04_SSUR22mod	ERS3727384	SAMEA5938913	CDP_AAAB	ERX4010691	ERR4009289	ESSNAUT_PL06_CT4_0_1_pool_rep1	PowerMax Soil DNA Isolation Kit	DNA	>1,000; 500-1,000; 250-500; 100-250; 40-100	2.2+0.7+1.5+2+2.2=7.6 g	0.4	2417	42.9422	6.7422	Continental slope	Gulf of Lyon, Western Mediterranean	submitted@ENA 20190906	ESN_2016-04-06Z_PL06_CT4_sediment-sampler-(pushcorer)-deployed-with-ROV_sediment-layer-(0-1cm)-below-seabed_size-fractionated_eDNAB0003158	408172	marine metagenome	This sample (eDNAB0003158) was collected at station PL06 during campaign ESSNAUT-2016, using a sediment-sampler-(pushcorer)-deployed-with-ROV. The sampling event occurred at position latitudeN=42.9422 and longitudeE=6.7422, on date/time=2016-04-06Z, at a depth of 2417 m. The sample material was collected in the marine biome (ENVO:00000447), targeting a layer of marine sediment (ENVO:00002113), 0-…	ESSNAUT-2016	RV L'Atalante (http://www.flotteoceanographique.fr/La-flotte/Navires/Navires-hauturiers/L-Atalante)	JUSTINIANO Jean-Paul (2016) ESSNAUT 2016 cruise. RV L'Atalante. http://dx.doi.org/10.17600/16000500	ESN_PL06	ESN_2016-04-06Z_PL06_CT4_sediment-sampler-(pushcorer)-deployed-with-ROV	2016-04-06Z	not-provided	42.9422	not-provided	6.7422	not-provided	2417	sediment-sampler-(pushcorer)-deployed-with-ROV	20	marine benthic biome (ENVO:01000024)	[MS] Mediterranean Sea (MRGID 1905)	continental margin (ENVO:01000298)	not-provided	not-provided	not-provided	not-provided	marine sediment (ENVO:00002113)	0	1
eDNAB0003158	PRJEB33873	CCU_AATDOSTA_1_H52JJBCX2.12BA331	ESSNAUT_PL06_CT4_0_1_pool_DNA_10g_SLC_rep1	18S_V1V2_SSUF04_SSUR22mod	ERS3727384	SAMEA5938913	CDP_AAAB	ERX4010691	ERR4009289	ESSNAUT_PL06_CT4_0_1_pool_rep2	PowerMax Soil DNA Isolation Kit	DNA	>1,000; 500-1,000; 250-500; 100-250; 40-100	2.2+0.7+1.5+2+2.2=7.6 g	0.6	2417	42.9422	6.7422	Continental slope	Gulf of Lyon, Western Mediterranean	submitted@ENA 20190906	ESN_2016-04-06Z_PL06_CT4_sediment-sampler-(pushcorer)-deployed-with-ROV_sediment-layer-(0-1cm)-below-seabed_size-fractionated_eDNAB0003158	408172	marine metagenome	This sample (eDNAB0003158) was collected at station PL06 during campaign ESSNAUT-2016, using a sediment-sampler-(pushcorer)-deployed-with-ROV. The sampling event occurred at position latitudeN=42.9422 and longitudeE=6.7422, on date/time=2016-04-06Z, at a depth of 2417 m. The sample material was collected in the marine biome (ENVO:00000447), targeting a layer of marine sediment (ENVO:00002113), 0-…	ESSNAUT-2016	RV L'Atalante (http://www.flotteoceanographique.fr/La-flotte/Navires/Navires-hauturiers/L-Atalante)	JUSTINIANO Jean-Paul (2016) ESSNAUT 2016 cruise. RV L'Atalante. http://dx.doi.org/10.17600/16000500	ESN_PL06	ESN_2016-04-06Z_PL06_CT4_sediment-sampler-(pushcorer)-deployed-with-ROV	2016-04-06Z	not-provided	42.9422	not-provided	6.7422	not-provided	2417	sediment-sampler-(pushcorer)-deployed-with-ROV	20	marine benthic biome (ENVO:01000024)	[MS] Mediterranean Sea (MRGID 1905)	continental margin (ENVO:01000298)	not-provided	not-provided	not-provided	not-provided	marine sediment (ENVO:00002113)	0	1
eDNAB0003158	PRJEB33873	CCU_AATEOSTA_1_H52JJBCX2.12BA343	ESSNAUT_PL06_CT4_0_1_pool_DNA_10g_SLC_rep2	18S_V1V2_SSUF04_SSUR22mod	ERS3727384	SAMEA5938913	CDP_AAAB	ERX4010692	ERR4009290	ESSNAUT_PL06_CT4_0_1_pool_rep1	PowerMax Soil DNA Isolation Kit	DNA	>1,000; 500-1,000; 250-500; 100-250; 40-100	2.2+0.7+1.5+2+2.2=7.6 g	0.4	2417	42.9422	6.7422	Continental slope	Gulf of Lyon, Western Mediterranean	submitted@ENA 20190906	ESN_2016-04-06Z_PL06_CT4_sediment-sampler-(pushcorer)-deployed-with-ROV_sediment-layer-(0-1cm)-below-seabed_size-fractionated_eDNAB0003158	408172	marine metagenome	This sample (eDNAB0003158) was collected at station PL06 during campaign ESSNAUT-2016, using a sediment-sampler-(pushcorer)-deployed-with-ROV. The sampling event occurred at position latitudeN=42.9422 and longitudeE=6.7422, on date/time=2016-04-06Z, at a depth of 2417 m. The sample material was collected in the marine biome (ENVO:00000447), targeting a layer of marine sediment (ENVO:00002113), 0-…	ESSNAUT-2016	RV L'Atalante (http://www.flotteoceanographique.fr/La-flotte/Navires/Navires-hauturiers/L-Atalante)	JUSTINIANO Jean-Paul (2016) ESSNAUT 2016 cruise. RV L'Atalante. http://dx.doi.org/10.17600/16000500	ESN_PL06	ESN_2016-04-06Z_PL06_CT4_sediment-sampler-(pushcorer)-deployed-with-ROV	2016-04-06Z	not-provided	42.9422	not-provided	6.7422	not-provided	2417	sediment-sampler-(pushcorer)-deployed-with-ROV	20	marine benthic biome (ENVO:01000024)	[MS] Mediterranean Sea (MRGID 1905)	continental margin (ENVO:01000298)	not-provided	not-provided	not-provided	not-provided	marine sediment (ENVO:00002113)	0	1
eDNAB0003158	PRJEB33873	CCU_AATEOSTA_1_H52JJBCX2.12BA343	ESSNAUT_PL06_CT4_0_1_pool_DNA_10g_SLC_rep2	18S_V1V2_SSUF04_SSUR22mod	ERS3727384	SAMEA5938913	CDP_AAAB	ERX4010692	ERR4009290	ESSNAUT_PL06_CT4_0_1_pool_rep2	PowerMax Soil DNA Isolation Kit	DNA	>1,000; 500-1,000; 250-500; 100-250; 40-100	2.2+0.7+1.5+2+2.2=7.6 g	0.6	2417	42.9422	6.7422	Continental slope	Gulf of Lyon, Western Mediterranean	submitted@ENA 20190906	ESN_2016-04-06Z_PL06_CT4_sediment-sampler-(pushcorer)-deployed-with-ROV_sediment-layer-(0-1cm)-below-seabed_size-fractionated_eDNAB0003158	408172	marine metagenome	This sample (eDNAB0003158) was collected at station PL06 during campaign ESSNAUT-2016, using a sediment-sampler-(pushcorer)-deployed-with-ROV. The sampling event occurred at position latitudeN=42.9422 and longitudeE=6.7422, on date/time=2016-04-06Z, at a depth of 2417 m. The sample material was collected in the marine biome (ENVO:00000447), targeting a layer of marine sediment (ENVO:00002113), 0-…	ESSNAUT-2016	RV L'Atalante (http://www.flotteoceanographique.fr/La-flotte/Navires/Navires-hauturiers/L-Atalante)	JUSTINIANO Jean-Paul (2016) ESSNAUT 2016 cruise. RV L'Atalante. http://dx.doi.org/10.17600/16000500	ESN_PL06	ESN_2016-04-06Z_PL06_CT4_sediment-sampler-(pushcorer)-deployed-with-ROV	2016-04-06Z	not-provided	42.9422	not-provided	6.7422	not-provided	2417	sediment-sampler-(pushcorer)-deployed-with-ROV	20	marine benthic biome (ENVO:01000024)	[MS] Mediterranean Sea (MRGID 1905)	continental margin (ENVO:01000298)	not-provided	not-provided	not-provided	not-provided	marine sediment (ENVO:00002113)	0	1
eDNAB0003159	PRJEB33873	CCU_AATFOSTA_1_H52JJBCX2.12BA355	ESSNAUT_PL07_CT4_0_1_pool_DNA_10g_SLC_rep1	18S_V1V2_SSUF04_SSUR22mod	ERS3727385	SAMEA5938914	CDP_AAAD	ERX4010694	ERR4009292	ESSNAUT_PL07_CT4_0_1_pool_rep1	PowerMax Soil DNA Isolation Kit	DNA	>1,000; 500-1,000; 250-500; 100-250; 40-100	1.4+1.2+1.5+10+10=24.1 g	0.9	2415	42.9423	6.7426	Continental slope	Gulf of Lyon, Western Mediterranean	submitted@ENA 20190906	ESN_2016-04-07Z_PL07_CT4_sediment-sampler-(pushcorer)-deployed-with-ROV_sediment-layer-(0-1cm)-below-seabed_size-fractionated-(><µm)_eDNAB0003159	408172	marine metagenome	This sample (eDNAB0003159) was collected at station PL07 during campaign ESSNAUT-2016, using a sediment-sampler-(pushcorer)-deployed-with-ROV. The sampling event occurred at position latitudeN=42.9423 and longitudeE=6.7426, on date/time=2016-04-07Z, at a depth of 2416.59 m. The sample material was collected in the marine biome (ENVO:00000447), targeting a layer of marine sediment (ENVO:00002113),…	ESSNAUT-2016	RV L'Atalante (http://www.flotteoceanographique.fr/La-flotte/Navires/Navires-hauturiers/L-Atalante)	JUSTINIANO Jean-Paul (2016) ESSNAUT 2016 cruise. RV L'Atalante. http://dx.doi.org/10.17600/16000500	ESN_PL07	ESN_2016-04-07Z_PL07_CT4_sediment-sampler-(pushcorer)-deployed-with-ROV	2016-04-07Z	not-provided	42.9423	not-provided	6.7426	not-provided	2416.59	sediment-sampler-(pushcorer)-deployed-with-ROV	20	marine benthic biome (ENVO:01000024)	[MS] Mediterranean Sea (MRGID 1905)	continental margin (ENVO:01000298)	not-provided	not-provided	not-provided	not-provided	marine sediment (ENVO:00002113)	0	1
eDNAB0003159	PRJEB33873	CCU_AATFOSTA_1_H52JJBCX2.12BA355	ESSNAUT_PL07_CT4_0_1_pool_DNA_10g_SLC_rep1	18S_V1V2_SSUF04_SSUR22mod	ERS3727385	SAMEA5938914	CDP_AAAD	ERX4010694	ERR4009292	ESSNAUT_PL07_CT4_0_1_pool_rep2	PowerMax Soil DNA Isolation Kit	DNA	>1,000; 500-1,000; 250-500; 100-250; 40-100	1.4+1.2+1.5+10+10=24.1 g	1.2	2415	42.9423	6.7426	Continental slope	Gulf of Lyon, Western Mediterranean	submitted@ENA 20190906	ESN_2016-04-07Z_PL07_CT4_sediment-sampler-(pushcorer)-deployed-with-ROV_sediment-layer-(0-1cm)-below-seabed_size-fractionated-(><µm)_eDNAB0003159	408172	marine metagenome	This sample (eDNAB0003159) was collected at station PL07 during campaign ESSNAUT-2016, using a sediment-sampler-(pushcorer)-deployed-with-ROV. The sampling event occurred at position latitudeN=42.9423 and longitudeE=6.7426, on date/time=2016-04-07Z, at a depth of 2416.59 m. The sample material was collected in the marine biome (ENVO:00000447), targeting a layer of marine sediment (ENVO:00002113),…	ESSNAUT-2016	RV L'Atalante (http://www.flotteoceanographique.fr/La-flotte/Navires/Navires-hauturiers/L-Atalante)	JUSTINIANO Jean-Paul (2016) ESSNAUT 2016 cruise. RV L'Atalante. http://dx.doi.org/10.17600/16000500	ESN_PL07	ESN_2016-04-07Z_PL07_CT4_sediment-sampler-(pushcorer)-deployed-with-ROV	2016-04-07Z	not-provided	42.9423	not-provided	6.7426	not-provided	2416.59	sediment-sampler-(pushcorer)-deployed-with-ROV	20	marine benthic biome (ENVO:01000024)	[MS] Mediterranean Sea (MRGID 1905)	continental margin (ENVO:01000298)	not-provided	not-provided	not-provided	not-provided	marine sediment (ENVO:00002113)	0	1
eDNAB0003159	PRJEB33873	CCU_AATGOSTA_1_H52JJBCX2.12BA367	ESSNAUT_PL07_CT4_0_1_pool_DNA_10g_SLC_rep2	18S_V1V2_SSUF04_SSUR22mod	ERS3727385	SAMEA5938914	CDP_AAAD	ERX4010695	ERR4009293	ESSNAUT_PL07_CT4_0_1_pool_rep1	PowerMax Soil DNA Isolation Kit	DNA	>1,000; 500-1,000; 250-500; 100-250; 40-100	1.4+1.2+1.5+10+10=24.1 g	0.9	2415	42.9423	6.7426	Continental slope	Gulf of Lyon, Western Mediterranean	submitted@ENA 20190906	ESN_2016-04-07Z_PL07_CT4_sediment-sampler-(pushcorer)-deployed-with-ROV_sediment-layer-(0-1cm)-below-seabed_size-fractionated-(><µm)_eDNAB0003159	408172	marine metagenome	This sample (eDNAB0003159) was collected at station PL07 during campaign ESSNAUT-2016, using a sediment-sampler-(pushcorer)-deployed-with-ROV. The sampling event occurred at position latitudeN=42.9423 and longitudeE=6.7426, on date/time=2016-04-07Z, at a depth of 2416.59 m. The sample material was collected in the marine biome (ENVO:00000447), targeting a layer of marine sediment (ENVO:00002113),…	ESSNAUT-2016	RV L'Atalante (http://www.flotteoceanographique.fr/La-flotte/Navires/Navires-hauturiers/L-Atalante)	JUSTINIANO Jean-Paul (2016) ESSNAUT 2016 cruise. RV L'Atalante. http://dx.doi.org/10.17600/16000500	ESN_PL07	ESN_2016-04-07Z_PL07_CT4_sediment-sampler-(pushcorer)-deployed-with-ROV	2016-04-07Z	not-provided	42.9423	not-provided	6.7426	not-provided	2416.59	sediment-sampler-(pushcorer)-deployed-with-ROV	20	marine benthic biome (ENVO:01000024)	[MS] Mediterranean Sea (MRGID 1905)	continental margin (ENVO:01000298)	not-provided	not-provided	not-provided	not-provided	marine sediment (ENVO:00002113)	0	1
eDNAB0003159	PRJEB33873	CCU_AATGOSTA_1_H52JJBCX2.12BA367	ESSNAUT_PL07_CT4_0_1_pool_DNA_10g_SLC_rep2	18S_V1V2_SSUF04_SSUR22mod	ERS3727385	SAMEA5938914	CDP_AAAD	ERX4010695	ERR4009293	ESSNAUT_PL07_CT4_0_1_pool_rep2	PowerMax Soil DNA Isolation Kit	DNA	>1,000; 500-1,000; 250-500; 100-250; 40-100	1.4+1.2+1.5+10+10=24.1 g	1.2	2415	42.9423	6.7426	Continental slope	Gulf of Lyon, Western Mediterranean	submitted@ENA 20190906	ESN_2016-04-07Z_PL07_CT4_sediment-sampler-(pushcorer)-deployed-with-ROV_sediment-layer-(0-1cm)-below-seabed_size-fractionated-(><µm)_eDNAB0003159	408172	marine metagenome	This sample (eDNAB0003159) was collected at station PL07 during campaign ESSNAUT-2016, using a sediment-sampler-(pushcorer)-deployed-with-ROV. The sampling event occurred at position latitudeN=42.9423 and longitudeE=6.7426, on date/time=2016-04-07Z, at a depth of 2416.59 m. The sample material was collected in the marine biome (ENVO:00000447), targeting a layer of marine sediment (ENVO:00002113),…	ESSNAUT-2016	RV L'Atalante (http://www.flotteoceanographique.fr/La-flotte/Navires/Navires-hauturiers/L-Atalante)	JUSTINIANO Jean-Paul (2016) ESSNAUT 2016 cruise. RV L'Atalante. http://dx.doi.org/10.17600/16000500	ESN_PL07	ESN_2016-04-07Z_PL07_CT4_sediment-sampler-(pushcorer)-deployed-with-ROV	2016-04-07Z	not-provided	42.9423	not-provided	6.7426	not-provided	2416.59	sediment-sampler-(pushcorer)-deployed-with-ROV	20	marine benthic biome (ENVO:01000024)	[MS] Mediterranean Sea (MRGID 1905)	continental margin (ENVO:01000298)	not-provided	not-provided	not-provided	not-provided	marine sediment (ENVO:00002113)	0	1
eDNAB0003160	PRJEB33873	CCU_AATHOSTA_1_H52JJBCX2.12BA379	ESSNAUT_PL11_CT4_0_1_pool_DNA_10g_SLC	18S_V1V2_SSUF04_SSUR22mod	ERS3727386	SAMEA5938915	CDP_AAAF	ERX4010698	ERR4009296	ESSNAUT_PL11_CT4_0_1_pool_rep1	PowerMax Soil DNA Isolation Kit	DNA	>1,000; 500-1,000; 250-500; 100-250; 40-100	0.7+0.4+5.4+6.9+10=23.4 g	0.3	2418	42.9423	6.7423	Continental slope	Gulf of Lyon, Western Mediterranean	submitted@ENA 20190906	ESN_2016-04-11Z_PL11_CT4_sediment-sampler-(pushcorer)-deployed-with-ROV_sediment-layer-(0-1cm)-below-seabed_size-fractionated-(><µm)_eDNAB0003160	408172	marine metagenome	This sample (eDNAB0003160) was collected at station PL11 during campaign ESSNAUT-2016, using a sediment-sampler-(pushcorer)-deployed-with-ROV. The sampling event occurred at position latitudeN=42.9425 and longitudeE=6.744, on date/time=2016-04-11Z, at a depth of 2416.94 m. The sample material was collected in the marine biome (ENVO:00000447), targeting a layer of marine sediment (ENVO:00002113), …	ESSNAUT-2016	RV L'Atalante (http://www.flotteoceanographique.fr/La-flotte/Navires/Navires-hauturiers/L-Atalante)	JUSTINIANO Jean-Paul (2016) ESSNAUT 2016 cruise. RV L'Atalante. http://dx.doi.org/10.17600/16000500	ESN_PL11	ESN_2016-04-11Z_PL11_CT4_sediment-sampler-(pushcorer)-deployed-with-ROV	2016-04-11Z	not-provided	42.9425	not-provided	6.744	not-provided	2416.94	sediment-sampler-(pushcorer)-deployed-with-ROV	20	marine benthic biome (ENVO:01000024)	[MS] Mediterranean Sea (MRGID 1905)	continental margin (ENVO:01000298)	not-provided	not-provided	not-provided	not-provided	marine sediment (ENVO:00002113)	0	1
eDNAB0003160	PRJEB33873	CCU_AATHOSTA_1_H52JJBCX2.12BA379	ESSNAUT_PL11_CT4_0_1_pool_DNA_10g_SLC	18S_V1V2_SSUF04_SSUR22mod	ERS3727386	SAMEA5938915	CDP_AAAF	ERX4010698	ERR4009296	ESSNAUT_PL11_CT4_0_1_pool_rep2	PowerMax Soil DNA Isolation Kit	DNA	>1,000; 500-1,000; 250-500; 100-250; 40-100	0.7+0.4+5.4+6.9+10=23.4 g	0.3	2418	42.9423	6.7423	Continental slope	Gulf of Lyon, Western Mediterranean	submitted@ENA 20190906	ESN_2016-04-11Z_PL11_CT4_sediment-sampler-(pushcorer)-deployed-with-ROV_sediment-layer-(0-1cm)-below-seabed_size-fractionated-(><µm)_eDNAB0003160	408172	marine metagenome	This sample (eDNAB0003160) was collected at station PL11 during campaign ESSNAUT-2016, using a sediment-sampler-(pushcorer)-deployed-with-ROV. The sampling event occurred at position latitudeN=42.9425 and longitudeE=6.744, on date/time=2016-04-11Z, at a depth of 2416.94 m. The sample material was collected in the marine biome (ENVO:00000447), targeting a layer of marine sediment (ENVO:00002113), …	ESSNAUT-2016	RV L'Atalante (http://www.flotteoceanographique.fr/La-flotte/Navires/Navires-hauturiers/L-Atalante)	JUSTINIANO Jean-Paul (2016) ESSNAUT 2016 cruise. RV L'Atalante. http://dx.doi.org/10.17600/16000500	ESN_PL11	ESN_2016-04-11Z_PL11_CT4_sediment-sampler-(pushcorer)-deployed-with-ROV	2016-04-11Z	not-provided	42.9425	not-provided	6.744	not-provided	2416.94	sediment-sampler-(pushcorer)-deployed-with-ROV	20	marine benthic biome (ENVO:01000024)	[MS] Mediterranean Sea (MRGID 1905)	continental margin (ENVO:01000298)	not-provided	not-provided	not-provided	not-provided	marine sediment (ENVO:00002113)	0	1
eDNAB0000149	PRJEB37673	CCR_AADIOSTA_2_HGWCMBCX2.12BA313	ESSNAUT_PL7_Salsa1Bol3_20	18S_V4_TAReukF1_TAReukR	ERS3168260	SAMEA5361621	CCP_AAEF	ERX4011624	ERR4010222	ESSNAUT_PL7_Salsa1Bol3_20	Tara Oceans extraction protocol	DNA	> 20	4,740 L	6.96	2417	42.9423	6.7426	Continental slope	Gulf of Lyon, Western Mediterranean	submitted@ENA 20190414	ESN_2016-04-07Z_PL07_S1B3_water-sampler-(in-situ-pump)-deployed-with-ROV_water-layer-(90-70m)-above-seabed_size-fractionated-(>20µm)_eDNAB0000149	408172	marine metagenome	This sample (eDNAB0000149) was collected at station PL07 during campaign ESSNAUT-2016, using a water-sampler-(in-situ-pump)-deployed-with-ROV. The sampling event occurred at position latitudeN=42.9423 and longitudeE=6.7426, on date/time=2016-04-07Z, at a depth of 2416.59 m. The sample material was collected in the marine biome (ENVO:00000447), targeting a layer of seawater (ENVO:00002149) above m…	ESSNAUT-2016	RV L'Atalante (http://www.flotteoceanographique.fr/La-flotte/Navires/Navires-hauturiers/L-Atalante)	JUSTINIANO Jean-Paul (2016) ESSNAUT 2016 cruise. RV L'Atalante. http://dx.doi.org/10.17600/16000500	ESN_PL07	ESN_2016-04-07Z_PL07_S1B3_water-sampler-(in-situ-pump)-deployed-with-ROV	2016-04-07Z	not-provided	42.9423	not-provided	6.7426	not-provided	2416.59	water-sampler-(in-situ-pump)-deployed-with-ROV	not-available	marine benthic biome (ENVO:01000024)	[MS] Mediterranean Sea (MRGID 1905)	continental margin (ENVO:01000298)	not-provided	not-provided	not-provided	not-provided	seawater (ENVO:00002149) above marine sediment	not-available	not-available
eDNAB0000150	PRJEB37673	CCR_AADJOSTA_2_HGWCMBCX2.12BA325	ESSNAUT_PL7_Salsa1Bol5_20	18S_V4_TAReukF1_TAReukR	ERS3168262	SAMEA5361623	CCP_AAEG	ERX4011625	ERR4010223	ESSNAUT_PL7_Salsa1Bol5_20	Tara Oceans extraction protocol	DNA	> 20	4,740 L	5	2417	42.9423	6.7426	Continental slope	Gulf of Lyon, Western Mediterranean	submitted@ENA 20190414	ESN_2016-04-07Z_PL07_S1B5_water-sampler-(in-situ-pump)-deployed-with-ROV_water-layer-(90-70m)-above-seabed_size-fractionated-(>20µm)_eDNAB0000150	408172	marine metagenome	This sample (eDNAB0000150) was collected at station PL07 during campaign ESSNAUT-2016, using a water-sampler-(in-situ-pump)-deployed-with-ROV. The sampling event occurred at position latitudeN=42.9423 and longitudeE=6.7426, on date/time=2016-04-07Z, at a depth of 2416.59 m. The sample material was collected in the marine biome (ENVO:00000447), targeting a layer of seawater (ENVO:00002149) above m…	ESSNAUT-2016	RV L'Atalante (http://www.flotteoceanographique.fr/La-flotte/Navires/Navires-hauturiers/L-Atalante)	JUSTINIANO Jean-Paul (2016) ESSNAUT 2016 cruise. RV L'Atalante. http://dx.doi.org/10.17600/16000500	ESN_PL07	ESN_2016-04-07Z_PL07_S1B5_water-sampler-(in-situ-pump)-deployed-with-ROV	2016-04-07Z	not-provided	42.9423	not-provided	6.7426	not-provided	2416.59	water-sampler-(in-situ-pump)-deployed-with-ROV	not-available	marine benthic biome (ENVO:01000024)	[MS] Mediterranean Sea (MRGID 1905)	continental margin (ENVO:01000298)	not-provided	not-provided	not-provided	not-provided	seawater (ENVO:00002149) above marine sediment	not-available	not-available
eDNAB0000155	PRJEB37673	CCR_AAEROSTA_2_HGWCMBCX2.12BA351	ESSNAUT_PL9_Salsa2Bol2_20	18S_V4_TAReukF1_TAReukR	ERS3168264	SAMEA5361625	CCP_AAEH	ERX4011653	ERR4010251	ESSNAUT_PL9_Salsa2Bol2_20	Tara Oceans extraction protocol	DNA	> 20	5,400 L	16.3	1152	43.2237	6.8876	Continental slope	Gulf of Lyon, Western Mediterranean	submitted@ENA 20190414	ESN_2016-04-09Z_PL09_S2B2_water-sampler-(in-situ-pump)-deployed-with-ROV_water-layer-(90-70m)-above-seabed_size-fractionated-(>20µm)_eDNAB0000155	408172	marine metagenome	This sample (eDNAB0000155) was collected at station PL09 during campaign ESSNAUT-2016, using a water-sampler-(in-situ-pump)-deployed-with-ROV. The sampling event occurred at position latitudeN=43.2237 and longitudeE=6.8876, on date/time=2016-04-09Z, at a depth of 1152.28 m. The sample material was collected in the marine biome (ENVO:00000447), targeting a layer of seawater (ENVO:00002149) above m…	ESSNAUT-2016	RV L'Atalante (http://www.flotteoceanographique.fr/La-flotte/Navires/Navires-hauturiers/L-Atalante)	JUSTINIANO Jean-Paul (2016) ESSNAUT 2016 cruise. RV L'Atalante. http://dx.doi.org/10.17600/16000500	ESN_PL09	ESN_2016-04-09Z_PL09_S2B2_water-sampler-(in-situ-pump)-deployed-with-ROV	2016-04-09Z	not-provided	43.2237	not-provided	6.8876	not-provided	1152.28	water-sampler-(in-situ-pump)-deployed-with-ROV	not-available	marine benthic biome (ENVO:01000024)	[MS] Mediterranean Sea (MRGID 1905)	continental margin (ENVO:01000298)	not-provided	not-provided	not-provided	not-provided	seawater (ENVO:00002149) above marine sediment	not-available	not-available
eDNAB0000157	PRJEB37673	CCR_AAESOSTA_2_HGWCMBCX2.12BA363	ESSNAUT_PL9_Salsa2Bol4_20	18S_V4_TAReukF1_TAReukR	ERS3168266	SAMEA5361627	CCP_AAEI	ERX4011654	ERR4010252	ESSNAUT_PL9_Salsa2Bol4_20	Tara Oceans extraction protocol	DNA	> 20	5,400 L	6.46	1152	43.2237	6.8876	Continental slope	Gulf of Lyon, Western Mediterranean	submitted@ENA 20190414	ESN_2016-04-09Z_PL09_S2B4_water-sampler-(in-situ-pump)-deployed-with-ROV_water-layer-(90-70m)-above-seabed_size-fractionated-(>20µm)_eDNAB0000157	408172	marine metagenome	This sample (eDNAB0000157) was collected at station PL09 during campaign ESSNAUT-2016, using a water-sampler-(in-situ-pump)-deployed-with-ROV. The sampling event occurred at position latitudeN=43.2237 and longitudeE=6.8876, on date/time=2016-04-09Z, at a depth of 1152.28 m. The sample material was collected in the marine biome (ENVO:00000447), targeting a layer of seawater (ENVO:00002149) above m…	ESSNAUT-2016	RV L'Atalante (http://www.flotteoceanographique.fr/La-flotte/Navires/Navires-hauturiers/L-Atalante)	JUSTINIANO Jean-Paul (2016) ESSNAUT 2016 cruise. RV L'Atalante. http://dx.doi.org/10.17600/16000500	ESN_PL09	ESN_2016-04-09Z_PL09_S2B4_water-sampler-(in-situ-pump)-deployed-with-ROV	2016-04-09Z	not-provided	43.2237	not-provided	6.8876	not-provided	1152.28	water-sampler-(in-situ-pump)-deployed-with-ROV	not-available	marine benthic biome (ENVO:01000024)	[MS] Mediterranean Sea (MRGID 1905)	continental margin (ENVO:01000298)	not-provided	not-provided	not-provided	not-provided	seawater (ENVO:00002149) above marine sediment	not-available	not-available
eDNAB0000222	PRJEB37673	CCR_AADGOSTA_2_HGWCMBCX2.12BA289	ESSNAUT_PL11_Salsa3Bol2_20	18S_V4_TAReukF1_TAReukR	ERS3168331	SAMEA5361692	CCP_AADX	ERX4011622	ERR4010220	ESSNAUT_PL11_Salsa3Bol2_20	Tara Oceans extraction protocol	DNA	> 20	6,300 L	3.02	2417	42.9425	6.744	Continental slope	Gulf of Lyon, Western Mediterranean	submitted@ENA 20190414	ESN_2016-04-11Z_PL11_S3B2_water-sampler-(in-situ-pump)-deployed-with-ROV_water-layer-(90-70m)-above-seabed_size-fractionated-(>20µm)_eDNAB0000222	408172	marine metagenome	This sample (eDNAB0000222) was collected at station PL11 during campaign ESSNAUT-2016, using a water-sampler-(in-situ-pump)-deployed-with-ROV. The sampling event occurred at position latitudeN=42.9425 and longitudeE=6.744, on date/time=2016-04-11Z, at a depth of 2416.94 m. The sample material was collected in the marine biome (ENVO:00000447), targeting a layer of seawater (ENVO:00002149) above ma…	ESSNAUT-2016	RV L'Atalante (http://www.flotteoceanographique.fr/La-flotte/Navires/Navires-hauturiers/L-Atalante)	JUSTINIANO Jean-Paul (2016) ESSNAUT 2016 cruise. RV L'Atalante. http://dx.doi.org/10.17600/16000500	ESN_PL11	ESN_2016-04-11Z_PL11_S3B2_water-sampler-(in-situ-pump)-deployed-with-ROV	2016-04-11Z	not-provided	42.9425	not-provided	6.744	not-provided	2416.94	water-sampler-(in-situ-pump)-deployed-with-ROV	not-available	marine benthic biome (ENVO:01000024)	[MS] Mediterranean Sea (MRGID 1905)	continental margin (ENVO:01000298)	not-provided	not-provided	not-provided	not-provided	seawater (ENVO:00002149) above marine sediment	not-available	not-available
eDNAB0000224	PRJEB37673	CCR_AADHOSTA_2_HGWCMBCX2.12BA301	ESSNAUT_PL11_Salsa3Bol4_20	18S_V4_TAReukF1_TAReukR	ERS3168333	SAMEA5361694	CCP_AADY	ERX4011623	ERR4010221	ESSNAUT_PL11_Salsa3Bol4_20	Tara Oceans extraction protocol	DNA	> 20	6,300 L	3.22	2417	42.9425	6.744	Continental slope	Gulf of Lyon, Western Mediterranean	submitted@ENA 20190414	ESN_2016-04-11Z_PL11_S3B4_water-sampler-(in-situ-pump)-deployed-with-ROV_water-layer-(90-70m)-above-seabed_size-fractionated-(>20µm)_eDNAB0000224	408172	marine metagenome	This sample (eDNAB0000224) was collected at station PL11 during campaign ESSNAUT-2016, using a water-sampler-(in-situ-pump)-deployed-with-ROV. The sampling event occurred at position latitudeN=42.9425 and longitudeE=6.744, on date/time=2016-04-11Z, at a depth of 2416.94 m. The sample material was collected in the marine biome (ENVO:00000447), targeting a layer of seawater (ENVO:00002149) above ma…	ESSNAUT-2016	RV L'Atalante (http://www.flotteoceanographique.fr/La-flotte/Navires/Navires-hauturiers/L-Atalante)	JUSTINIANO Jean-Paul (2016) ESSNAUT 2016 cruise. RV L'Atalante. http://dx.doi.org/10.17600/16000500	ESN_PL11	ESN_2016-04-11Z_PL11_S3B4_water-sampler-(in-situ-pump)-deployed-with-ROV	2016-04-11Z	not-provided	42.9425	not-provided	6.744	not-provided	2416.94	water-sampler-(in-situ-pump)-deployed-with-ROV	not-available	marine benthic biome (ENVO:01000024)	[MS] Mediterranean Sea (MRGID 1905)	continental margin (ENVO:01000298)	not-provided	not-provided	not-provided	not-provided	seawater (ENVO:00002149) above marine sediment	not-available	not-available
eDNAB0002503	PRJEB37673	CCR_AAENOSTA_2_HGWCMBCX2.12BA365	ESSNAUT_PL7_PBT2_0.2	18S_V4_TAReukF1_TAReukR	ERS3726729	SAMEA5938258	CCP_AAFP	ERX4011649	ERR4010247	ESSNAUT_PL7_PBT2_0.2	Tara Oceans extraction protocol	DNA	0.2-2.0	7.5 L	1	2417	42.9423	6.7426	Continental slope	Gulf of Lyon, Western Mediterranean	submitted@ENA 20190906	ESN_2016-04-07Z_PL07_PBT2_water-sampler-(sterile-sampling-box)-deployed-with-ROV_water-layer-(30-60m)-above-seabed_size-fractionated-(0.2-2µm)_eDNAB0002503	408172	marine metagenome	This sample (eDNAB0002503) was collected at station PL07 during campaign ESSNAUT-2016, using a water-sampler-(sterile-sampling-box)-deployed-with-ROV. The sampling event occurred at position latitudeN=42.9423 and longitudeE=6.7426, on date/time=2016-04-07Z, at a depth of 2416.59 m. The sample material was collected in the marine biome (ENVO:00000447), targeting a layer of seawater (ENVO:00002149)…	ESSNAUT-2016	RV L'Atalante (http://www.flotteoceanographique.fr/La-flotte/Navires/Navires-hauturiers/L-Atalante)	JUSTINIANO Jean-Paul (2016) ESSNAUT 2016 cruise. RV L'Atalante. http://dx.doi.org/10.17600/16000500	ESN_PL07	ESN_2016-04-07Z_PL07_PBT2_water-sampler-(sterile-sampling-box)-deployed-with-ROV	2016-04-07Z	not-provided	42.9423	not-provided	6.7426	not-provided	2416.59	water-sampler-(sterile-sampling-box)-deployed-with-ROV	not-available	marine benthic biome (ENVO:01000024)	[MS] Mediterranean Sea (MRGID 1905)	continental margin (ENVO:01000298)	not-provided	not-provided	not-provided	not-provided	seawater (ENVO:00002149) above marine sediment	not-available	not-available
eDNAB0002504	PRJEB37673	CCR_AAEMOSTA_2_HGWCMBCX2.12BA327	ESSNAUT_PL7_PBT2_2	18S_V4_TAReukF1_TAReukR	ERS3726730	SAMEA5938259	CCP_AAFO	ERX4011648	ERR4010246	ESSNAUT_PL7_PBT2_2	Tara Oceans extraction protocol	DNA	2.0-20	7.5 L	0.01	2417	42.9423	6.7426	Continental slope	Gulf of Lyon, Western Mediterranean	submitted@ENA 20190906	ESN_2016-04-07Z_PL07_PBT2_water-sampler-(sterile-sampling-box)-deployed-with-ROV_water-layer-(30-60m)-above-seabed_size-fractionated-(2-20µm)_eDNAB0002504	408172	marine metagenome	This sample (eDNAB0002504) was collected at station PL07 during campaign ESSNAUT-2016, using a water-sampler-(sterile-sampling-box)-deployed-with-ROV. The sampling event occurred at position latitudeN=42.9423 and longitudeE=6.7426, on date/time=2016-04-07Z, at a depth of 2416.59 m. The sample material was collected in the marine biome (ENVO:00000447), targeting a layer of seawater (ENVO:00002149)…	ESSNAUT-2016	RV L'Atalante (http://www.flotteoceanographique.fr/La-flotte/Navires/Navires-hauturiers/L-Atalante)	JUSTINIANO Jean-Paul (2016) ESSNAUT 2016 cruise. RV L'Atalante. http://dx.doi.org/10.17600/16000500	ESN_PL07	ESN_2016-04-07Z_PL07_PBT2_water-sampler-(sterile-sampling-box)-deployed-with-ROV	2016-04-07Z	not-provided	42.9423	not-provided	6.7426	not-provided	2416.59	water-sampler-(sterile-sampling-box)-deployed-with-ROV	not-available	marine benthic biome (ENVO:01000024)	[MS] Mediterranean Sea (MRGID 1905)	continental margin (ENVO:01000298)	not-provided	not-provided	not-provided	not-provided	seawater (ENVO:00002149) above marine sediment	not-available	not-available
eDNAB0002506	PRJEB37673	CCR_AADQOSTA_2_HGWCMBCX2.12BA340	ESSNAUT_PL10_PBT2_0.2	18S_V4_TAReukF1_TAReukR	ERS3726732	SAMEA5938261	CCP_AAEJ	ERX4011633	ERR4010231	ESSNAUT_PL10_PBT2_0.2	Tara Oceans extraction protocol	DNA	0.2-2.0	7.5 L	3.6	2420	42.9425	6.7444	Continental slope	Gulf of Lyon, Western Mediterranean	submitted@ENA 20190906	ESN_2016-04-10Z_PL10_PBT2_water-sampler-(sterile-sampling-box)-deployed-with-ROV_water-layer-(30-60m)-above-seabed_size-fractionated-(0.2-2µm)_eDNAB0002506	408172	marine metagenome	This sample (eDNAB0002506) was collected at station PL10 during campaign ESSNAUT-2016, using a water-sampler-(sterile-sampling-box)-deployed-with-ROV. The sampling event occurred at position latitudeN=42.9425 and longitudeE=6.7444, on date/time=2016-04-10Z, at a depth of 2420.03 m. The sample material was collected in the marine biome (ENVO:00000447), targeting a layer of seawater (ENVO:00002149)…	ESSNAUT-2016	RV L'Atalante (http://www.flotteoceanographique.fr/La-flotte/Navires/Navires-hauturiers/L-Atalante)	JUSTINIANO Jean-Paul (2016) ESSNAUT 2016 cruise. RV L'Atalante. http://dx.doi.org/10.17600/16000500	ESN_PL10	ESN_2016-04-10Z_PL10_PBT2_water-sampler-(sterile-sampling-box)-deployed-with-ROV	2016-04-10Z	not-provided	42.9425	not-provided	6.7444	not-provided	2420.03	water-sampler-(sterile-sampling-box)-deployed-with-ROV	not-available	marine benthic biome (ENVO:01000024)	[MS] Mediterranean Sea (MRGID 1905)	continental margin (ENVO:01000298)	not-provided	not-provided	not-provided	not-provided	seawater (ENVO:00002149) above marine sediment	not-available	not-available
eDNAB0002507	PRJEB37673	CCR_AADROSTA_2_HGWCMBCX2.12BA373	ESSNAUT_PL10_PBT2_2	18S_V4_TAReukF1_TAReukR	ERS3726733	SAMEA5938262	CCP_AAEK	ERX4011634	ERR4010232	ESSNAUT_PL10_PBT2_2	Tara Oceans extraction protocol	DNA	2.0-20	7.5 L	0.01	2420	42.9425	6.7444	Continental slope	Gulf of Lyon, Western Mediterranean	submitted@ENA 20190906	ESN_2016-04-10Z_PL10_PBT2_water-sampler-(sterile-sampling-box)-deployed-with-ROV_water-layer-(30-60m)-above-seabed_size-fractionated-(2-20µm)_eDNAB0002507	408172	marine metagenome	This sample (eDNAB0002507) was collected at station PL10 during campaign ESSNAUT-2016, using a water-sampler-(sterile-sampling-box)-deployed-with-ROV. The sampling event occurred at position latitudeN=42.9425 and longitudeE=6.7444, on date/time=2016-04-10Z, at a depth of 2420.03 m. The sample material was collected in the marine biome (ENVO:00000447), targeting a layer of seawater (ENVO:00002149)…	ESSNAUT-2016	RV L'Atalante (http://www.flotteoceanographique.fr/La-flotte/Navires/Navires-hauturiers/L-Atalante)	JUSTINIANO Jean-Paul (2016) ESSNAUT 2016 cruise. RV L'Atalante. http://dx.doi.org/10.17600/16000500	ESN_PL10	ESN_2016-04-10Z_PL10_PBT2_water-sampler-(sterile-sampling-box)-deployed-with-ROV	2016-04-10Z	not-provided	42.9425	not-provided	6.7444	not-provided	2420.03	water-sampler-(sterile-sampling-box)-deployed-with-ROV	not-available	marine benthic biome (ENVO:01000024)	[MS] Mediterranean Sea (MRGID 1905)	continental margin (ENVO:01000298)	not-provided	not-provided	not-provided	not-provided	seawater (ENVO:00002149) above marine sediment	not-available	not-available
eDNAB0003316	PRJEB37673	CDX_AABJOSTA_1_HGYNHBCX2.12BA098	NC_EXT	18S_V4_TAReukF1_TAReukR	ERS4415318	SAMEA6655849	CDW_AAAC	ERX4098864	ERR4131491	Water_extraction_blank	Tara Oceans extraction protocol	DNA	NA	NA	0.2	NA	NA	NA	Continental slope	Gulf of Lyon, Western Mediterranean	submitted@ENA 20200409	GENOSCOPE_in-the-lab_negative-control_CTRL	408172	marine metagenome	This sample (eDNAB0003316) is an extraction negative control.	not-available	not-available	not-available	GENOSCOPE_in-the-lab	GENOSCOPE_9999-99-99T99:99Z_in-the-lab_negative-control_no-sampling-device	9999-99-99T99:99Z	not-available	not-available	not-available	not-available	not-available	not-available	no-sampling-device	not-available	not-available	not-available	not-available	not-provided	not-provided	not-provided	not-provided	not-available	not-available	not-available
eDNAB0000081	PRJEB33873	CCU_AAYPOSTA_2_H52JJBCX2.12BA066	ESSNAUT_PL06_CT2_0_1_DNA_10g_SLC_rep1	18S_V4_TAReukF1_TAReukR	ERS3168190	SAMEA5361551	CDP_AAAA,CDP_AABL	ERX4010701	ERR4009299	ESSNAUT_PL06_CT2_0_1_rep1	PowerMax Soil DNA Isolation Kit	DNA	NA	2 g	1.1	2417	42.9422	6.7422	Continental slope	Gulf of Lyon, Western Mediterranean	submitted@ENA 20190414, 1 sampleID in registry = 2 sampleIDs at genoscope	ESN_2016-04-06Z_PL06_CT2_sediment-sampler-(pushcorer)-deployed-with-ROV_sediment-layer-(0-1cm)-below-seabed_not-size-fractionated_eDNAB0000081	408172	marine metagenome	This sample (eDNAB0000081) was collected at station PL06 during campaign ESSNAUT-2016, using a sediment-sampler-(pushcorer)-deployed-with-ROV. The sampling event occurred at position latitudeN=42.9422 and longitudeE=6.7422, on date/time=2016-04-06Z, at a depth of 2417 m. The sample material was collected in the marine biome (ENVO:00000447), targeting a layer of marine sediment (ENVO:00002113), 0-…	ESSNAUT-2016	RV L'Atalante (http://www.flotteoceanographique.fr/La-flotte/Navires/Navires-hauturiers/L-Atalante)	JUSTINIANO Jean-Paul (2016) ESSNAUT 2016 cruise. RV L'Atalante. http://dx.doi.org/10.17600/16000500	ESN_PL06	ESN_2016-04-06Z_PL06_CT2_sediment-sampler-(pushcorer)-deployed-with-ROV	2016-04-06Z	not-provided	42.9422	not-provided	6.7422	not-provided	2417	sediment-sampler-(pushcorer)-deployed-with-ROV	20	marine benthic biome (ENVO:01000024)	[MS] Mediterranean Sea (MRGID 1905)	continental margin (ENVO:01000298)	not-provided	not-provided	not-provided	not-provided	marine sediment (ENVO:00002113)	0	1
eDNAB0000081	PRJEB33873	CCU_AAYPOSTA_2_H52JJBCX2.12BA066	ESSNAUT_PL06_CT2_0_1_DNA_10g_SLC_rep1	18S_V4_TAReukF1_TAReukR	ERS3168190	SAMEA5361551	CDP_AAAA,CDP_AABL	ERX4010701	ERR4009299	ESSNAUT_PL06_CT2_0_1_rep2	PowerMax Soil DNA Isolation Kit	DNA	NA	2 g	1	2417	42.9422	6.7422	Continental slope	Gulf of Lyon, Western Mediterranean	submitted@ENA 20190414, 1 sampleID in registry = 2 sampleIDs at genoscope	ESN_2016-04-06Z_PL06_CT2_sediment-sampler-(pushcorer)-deployed-with-ROV_sediment-layer-(0-1cm)-below-seabed_not-size-fractionated_eDNAB0000081	408172	marine metagenome	This sample (eDNAB0000081) was collected at station PL06 during campaign ESSNAUT-2016, using a sediment-sampler-(pushcorer)-deployed-with-ROV. The sampling event occurred at position latitudeN=42.9422 and longitudeE=6.7422, on date/time=2016-04-06Z, at a depth of 2417 m. The sample material was collected in the marine biome (ENVO:00000447), targeting a layer of marine sediment (ENVO:00002113), 0-…	ESSNAUT-2016	RV L'Atalante (http://www.flotteoceanographique.fr/La-flotte/Navires/Navires-hauturiers/L-Atalante)	JUSTINIANO Jean-Paul (2016) ESSNAUT 2016 cruise. RV L'Atalante. http://dx.doi.org/10.17600/16000500	ESN_PL06	ESN_2016-04-06Z_PL06_CT2_sediment-sampler-(pushcorer)-deployed-with-ROV	2016-04-06Z	not-provided	42.9422	not-provided	6.7422	not-provided	2417	sediment-sampler-(pushcorer)-deployed-with-ROV	20	marine benthic biome (ENVO:01000024)	[MS] Mediterranean Sea (MRGID 1905)	continental margin (ENVO:01000298)	not-provided	not-provided	not-provided	not-provided	marine sediment (ENVO:00002113)	0	1
eDNAB0000081	PRJEB33873	CCU_AAYPOSTA_2_H52JJBCX2.12BA354	ESSNAUT_PL06_CT2_0_1_DNA_10g_NEB_NUII_rep1	18S_V4_TAReukF1_TAReukR	ERS3168190	SAMEA5361551	CDP_AAAA,CDP_AABL	ERX4010699	ERR4009297	ESSNAUT_PL06_CT2_0_1_rep1	PowerMax Soil DNA Isolation Kit	DNA	NA	2 g	1.1	2417	42.9422	6.7422	Continental slope	Gulf of Lyon, Western Mediterranean	submitted@ENA 20190414, 1 sampleID in registry = 2 sampleIDs at genoscope	ESN_2016-04-06Z_PL06_CT2_sediment-sampler-(pushcorer)-deployed-with-ROV_sediment-layer-(0-1cm)-below-seabed_not-size-fractionated_eDNAB0000081	408172	marine metagenome	This sample (eDNAB0000081) was collected at station PL06 during campaign ESSNAUT-2016, using a sediment-sampler-(pushcorer)-deployed-with-ROV. The sampling event occurred at position latitudeN=42.9422 and longitudeE=6.7422, on date/time=2016-04-06Z, at a depth of 2417 m. The sample material was collected in the marine biome (ENVO:00000447), targeting a layer of marine sediment (ENVO:00002113), 0-…	ESSNAUT-2016	RV L'Atalante (http://www.flotteoceanographique.fr/La-flotte/Navires/Navires-hauturiers/L-Atalante)	JUSTINIANO Jean-Paul (2016) ESSNAUT 2016 cruise. RV L'Atalante. http://dx.doi.org/10.17600/16000500	ESN_PL06	ESN_2016-04-06Z_PL06_CT2_sediment-sampler-(pushcorer)-deployed-with-ROV	2016-04-06Z	not-provided	42.9422	not-provided	6.7422	not-provided	2417	sediment-sampler-(pushcorer)-deployed-with-ROV	20	marine benthic biome (ENVO:01000024)	[MS] Mediterranean Sea (MRGID 1905)	continental margin (ENVO:01000298)	not-provided	not-provided	not-provided	not-provided	marine sediment (ENVO:00002113)	0	1
eDNAB0000081	PRJEB33873	CCU_AAYPOSTA_2_H52JJBCX2.12BA354	ESSNAUT_PL06_CT2_0_1_DNA_10g_NEB_NUII_rep1	18S_V4_TAReukF1_TAReukR	ERS3168190	SAMEA5361551	CDP_AAAA,CDP_AABL	ERX4010699	ERR4009297	ESSNAUT_PL06_CT2_0_1_rep2	PowerMax Soil DNA Isolation Kit	DNA	NA	2 g	1	2417	42.9422	6.7422	Continental slope	Gulf of Lyon, Western Mediterranean	submitted@ENA 20190414, 1 sampleID in registry = 2 sampleIDs at genoscope	ESN_2016-04-06Z_PL06_CT2_sediment-sampler-(pushcorer)-deployed-with-ROV_sediment-layer-(0-1cm)-below-seabed_not-size-fractionated_eDNAB0000081	408172	marine metagenome	This sample (eDNAB0000081) was collected at station PL06 during campaign ESSNAUT-2016, using a sediment-sampler-(pushcorer)-deployed-with-ROV. The sampling event occurred at position latitudeN=42.9422 and longitudeE=6.7422, on date/time=2016-04-06Z, at a depth of 2417 m. The sample material was collected in the marine biome (ENVO:00000447), targeting a layer of marine sediment (ENVO:00002113), 0-…	ESSNAUT-2016	RV L'Atalante (http://www.flotteoceanographique.fr/La-flotte/Navires/Navires-hauturiers/L-Atalante)	JUSTINIANO Jean-Paul (2016) ESSNAUT 2016 cruise. RV L'Atalante. http://dx.doi.org/10.17600/16000500	ESN_PL06	ESN_2016-04-06Z_PL06_CT2_sediment-sampler-(pushcorer)-deployed-with-ROV	2016-04-06Z	not-provided	42.9422	not-provided	6.7422	not-provided	2417	sediment-sampler-(pushcorer)-deployed-with-ROV	20	marine benthic biome (ENVO:01000024)	[MS] Mediterranean Sea (MRGID 1905)	continental margin (ENVO:01000298)	not-provided	not-provided	not-provided	not-provided	marine sediment (ENVO:00002113)	0	1
eDNAB0000081	PRJEB33873	CCU_AAYQOSTA_2_H52JJBCX2.12BA078	ESSNAUT_PL06_CT2_0_1_DNA_10g_SLC_rep2	18S_V4_TAReukF1_TAReukR	ERS3168190	SAMEA5361551	CDP_AAAA,CDP_AABL	ERX4010702	ERR4009300	ESSNAUT_PL06_CT2_0_1_rep1	PowerMax Soil DNA Isolation Kit	DNA	NA	2 g	1.1	2417	42.9422	6.7422	Continental slope	Gulf of Lyon, Western Mediterranean	submitted@ENA 20190414, 1 sampleID in registry = 2 sampleIDs at genoscope	ESN_2016-04-06Z_PL06_CT2_sediment-sampler-(pushcorer)-deployed-with-ROV_sediment-layer-(0-1cm)-below-seabed_not-size-fractionated_eDNAB0000081	408172	marine metagenome	This sample (eDNAB0000081) was collected at station PL06 during campaign ESSNAUT-2016, using a sediment-sampler-(pushcorer)-deployed-with-ROV. The sampling event occurred at position latitudeN=42.9422 and longitudeE=6.7422, on date/time=2016-04-06Z, at a depth of 2417 m. The sample material was collected in the marine biome (ENVO:00000447), targeting a layer of marine sediment (ENVO:00002113), 0-…	ESSNAUT-2016	RV L'Atalante (http://www.flotteoceanographique.fr/La-flotte/Navires/Navires-hauturiers/L-Atalante)	JUSTINIANO Jean-Paul (2016) ESSNAUT 2016 cruise. RV L'Atalante. http://dx.doi.org/10.17600/16000500	ESN_PL06	ESN_2016-04-06Z_PL06_CT2_sediment-sampler-(pushcorer)-deployed-with-ROV	2016-04-06Z	not-provided	42.9422	not-provided	6.7422	not-provided	2417	sediment-sampler-(pushcorer)-deployed-with-ROV	20	marine benthic biome (ENVO:01000024)	[MS] Mediterranean Sea (MRGID 1905)	continental margin (ENVO:01000298)	not-provided	not-provided	not-provided	not-provided	marine sediment (ENVO:00002113)	0	1
eDNAB0000081	PRJEB33873	CCU_AAYQOSTA_2_H52JJBCX2.12BA078	ESSNAUT_PL06_CT2_0_1_DNA_10g_SLC_rep2	18S_V4_TAReukF1_TAReukR	ERS3168190	SAMEA5361551	CDP_AAAA,CDP_AABL	ERX4010702	ERR4009300	ESSNAUT_PL06_CT2_0_1_rep2	PowerMax Soil DNA Isolation Kit	DNA	NA	2 g	1	2417	42.9422	6.7422	Continental slope	Gulf of Lyon, Western Mediterranean	submitted@ENA 20190414, 1 sampleID in registry = 2 sampleIDs at genoscope	ESN_2016-04-06Z_PL06_CT2_sediment-sampler-(pushcorer)-deployed-with-ROV_sediment-layer-(0-1cm)-below-seabed_not-size-fractionated_eDNAB0000081	408172	marine metagenome	This sample (eDNAB0000081) was collected at station PL06 during campaign ESSNAUT-2016, using a sediment-sampler-(pushcorer)-deployed-with-ROV. The sampling event occurred at position latitudeN=42.9422 and longitudeE=6.7422, on date/time=2016-04-06Z, at a depth of 2417 m. The sample material was collected in the marine biome (ENVO:00000447), targeting a layer of marine sediment (ENVO:00002113), 0-…	ESSNAUT-2016	RV L'Atalante (http://www.flotteoceanographique.fr/La-flotte/Navires/Navires-hauturiers/L-Atalante)	JUSTINIANO Jean-Paul (2016) ESSNAUT 2016 cruise. RV L'Atalante. http://dx.doi.org/10.17600/16000500	ESN_PL06	ESN_2016-04-06Z_PL06_CT2_sediment-sampler-(pushcorer)-deployed-with-ROV	2016-04-06Z	not-provided	42.9422	not-provided	6.7422	not-provided	2417	sediment-sampler-(pushcorer)-deployed-with-ROV	20	marine benthic biome (ENVO:01000024)	[MS] Mediterranean Sea (MRGID 1905)	continental margin (ENVO:01000298)	not-provided	not-provided	not-provided	not-provided	marine sediment (ENVO:00002113)	0	1
eDNAB0000081	PRJEB33873	CCU_AAYQOSTA_2_H52JJBCX2.12BA366	ESSNAUT_PL06_CT2_0_1_DNA_10g_NEB_NUII_rep2	18S_V4_TAReukF1_TAReukR	ERS3168190	SAMEA5361551	CDP_AAAA,CDP_AABL	ERX4010700	ERR4009298	ESSNAUT_PL06_CT2_0_1_rep1	PowerMax Soil DNA Isolation Kit	DNA	NA	2 g	1.1	2417	42.9422	6.7422	Continental slope	Gulf of Lyon, Western Mediterranean	submitted@ENA 20190414, 1 sampleID in registry = 2 sampleIDs at genoscope	ESN_2016-04-06Z_PL06_CT2_sediment-sampler-(pushcorer)-deployed-with-ROV_sediment-layer-(0-1cm)-below-seabed_not-size-fractionated_eDNAB0000081	408172	marine metagenome	This sample (eDNAB0000081) was collected at station PL06 during campaign ESSNAUT-2016, using a sediment-sampler-(pushcorer)-deployed-with-ROV. The sampling event occurred at position latitudeN=42.9422 and longitudeE=6.7422, on date/time=2016-04-06Z, at a depth of 2417 m. The sample material was collected in the marine biome (ENVO:00000447), targeting a layer of marine sediment (ENVO:00002113), 0-…	ESSNAUT-2016	RV L'Atalante (http://www.flotteoceanographique.fr/La-flotte/Navires/Navires-hauturiers/L-Atalante)	JUSTINIANO Jean-Paul (2016) ESSNAUT 2016 cruise. RV L'Atalante. http://dx.doi.org/10.17600/16000500	ESN_PL06	ESN_2016-04-06Z_PL06_CT2_sediment-sampler-(pushcorer)-deployed-with-ROV	2016-04-06Z	not-provided	42.9422	not-provided	6.7422	not-provided	2417	sediment-sampler-(pushcorer)-deployed-with-ROV	20	marine benthic biome (ENVO:01000024)	[MS] Mediterranean Sea (MRGID 1905)	continental margin (ENVO:01000298)	not-provided	not-provided	not-provided	not-provided	marine sediment (ENVO:00002113)	0	1
eDNAB0000081	PRJEB33873	CCU_AAYQOSTA_2_H52JJBCX2.12BA366	ESSNAUT_PL06_CT2_0_1_DNA_10g_NEB_NUII_rep2	18S_V4_TAReukF1_TAReukR	ERS3168190	SAMEA5361551	CDP_AAAA,CDP_AABL	ERX4010700	ERR4009298	ESSNAUT_PL06_CT2_0_1_rep2	PowerMax Soil DNA Isolation Kit	DNA	NA	2 g	1	2417	42.9422	6.7422	Continental slope	Gulf of Lyon, Western Mediterranean	submitted@ENA 20190414, 1 sampleID in registry = 2 sampleIDs at genoscope	ESN_2016-04-06Z_PL06_CT2_sediment-sampler-(pushcorer)-deployed-with-ROV_sediment-layer-(0-1cm)-below-seabed_not-size-fractionated_eDNAB0000081	408172	marine metagenome	This sample (eDNAB0000081) was collected at station PL06 during campaign ESSNAUT-2016, using a sediment-sampler-(pushcorer)-deployed-with-ROV. The sampling event occurred at position latitudeN=42.9422 and longitudeE=6.7422, on date/time=2016-04-06Z, at a depth of 2417 m. The sample material was collected in the marine biome (ENVO:00000447), targeting a layer of marine sediment (ENVO:00002113), 0-…	ESSNAUT-2016	RV L'Atalante (http://www.flotteoceanographique.fr/La-flotte/Navires/Navires-hauturiers/L-Atalante)	JUSTINIANO Jean-Paul (2016) ESSNAUT 2016 cruise. RV L'Atalante. http://dx.doi.org/10.17600/16000500	ESN_PL06	ESN_2016-04-06Z_PL06_CT2_sediment-sampler-(pushcorer)-deployed-with-ROV	2016-04-06Z	not-provided	42.9422	not-provided	6.7422	not-provided	2417	sediment-sampler-(pushcorer)-deployed-with-ROV	20	marine benthic biome (ENVO:01000024)	[MS] Mediterranean Sea (MRGID 1905)	continental margin (ENVO:01000298)	not-provided	not-provided	not-provided	not-provided	marine sediment (ENVO:00002113)	0	1
eDNAB0000122	PRJEB33873	CCU_AAYROSTA_2_H52JJBCX2.12BA090	ESSNAUT_PL07_CT2_0_1_DNA_10g_SLC_rep1	18S_V4_TAReukF1_TAReukR	ERS3168231	SAMEA5361592	CDP_AAAC,CDP_AABM	ERX4010707	ERR4009305	ESSNAUT_PL07_CT2_0_1_rep1	PowerMax Soil DNA Isolation Kit	DNA	NA	5.1 g	3.2	2415	42.9423	6.7426	Continental slope	Gulf of Lyon, Western Mediterranean	submitted@ENA 20190414, 1 sampleID in registry = 2 sampleIDs at genoscope	ESN_2016-04-07Z_PL07_CT2_sediment-sampler-(pushcorer)-deployed-with-ROV_sediment-layer-(0-1cm)-below-seabed_not-size-fractionated_eDNAB0000122	408172	marine metagenome	This sample (eDNAB0000122) was collected at station PL07 during campaign ESSNAUT-2016, using a sediment-sampler-(pushcorer)-deployed-with-ROV. The sampling event occurred at position latitudeN=42.9423 and longitudeE=6.7426, on date/time=2016-04-07Z, at a depth of 2415.47 m. The sample material was collected in the marine biome (ENVO:00000447), targeting a layer of marine sediment (ENVO:00002113),…	ESSNAUT-2016	RV L'Atalante (http://www.flotteoceanographique.fr/La-flotte/Navires/Navires-hauturiers/L-Atalante)	JUSTINIANO Jean-Paul (2016) ESSNAUT 2016 cruise. RV L'Atalante. http://dx.doi.org/10.17600/16000500	ESN_PL07	ESN_2016-04-07Z_PL07_CT2_sediment-sampler-(pushcorer)-deployed-with-ROV	2016-04-07Z	not-provided	42.9423	not-provided	6.7426	not-provided	2415.47	sediment-sampler-(pushcorer)-deployed-with-ROV	20	marine benthic biome (ENVO:01000024)	[MS] Mediterranean Sea (MRGID 1905)	continental margin (ENVO:01000298)	not-provided	not-provided	not-provided	not-provided	marine sediment (ENVO:00002113)	0	1
eDNAB0000122	PRJEB33873	CCU_AAYROSTA_2_H52JJBCX2.12BA090	ESSNAUT_PL07_CT2_0_1_DNA_10g_SLC_rep1	18S_V4_TAReukF1_TAReukR	ERS3168231	SAMEA5361592	CDP_AAAC,CDP_AABM	ERX4010707	ERR4009305	ESSNAUT_PL07_CT2_0_1_rep2	PowerMax Soil DNA Isolation Kit	DNA	NA	5.1 g	3	2415	42.9423	6.7426	Continental slope	Gulf of Lyon, Western Mediterranean	submitted@ENA 20190414, 1 sampleID in registry = 2 sampleIDs at genoscope	ESN_2016-04-07Z_PL07_CT2_sediment-sampler-(pushcorer)-deployed-with-ROV_sediment-layer-(0-1cm)-below-seabed_not-size-fractionated_eDNAB0000122	408172	marine metagenome	This sample (eDNAB0000122) was collected at station PL07 during campaign ESSNAUT-2016, using a sediment-sampler-(pushcorer)-deployed-with-ROV. The sampling event occurred at position latitudeN=42.9423 and longitudeE=6.7426, on date/time=2016-04-07Z, at a depth of 2415.47 m. The sample material was collected in the marine biome (ENVO:00000447), targeting a layer of marine sediment (ENVO:00002113),…	ESSNAUT-2016	RV L'Atalante (http://www.flotteoceanographique.fr/La-flotte/Navires/Navires-hauturiers/L-Atalante)	JUSTINIANO Jean-Paul (2016) ESSNAUT 2016 cruise. RV L'Atalante. http://dx.doi.org/10.17600/16000500	ESN_PL07	ESN_2016-04-07Z_PL07_CT2_sediment-sampler-(pushcorer)-deployed-with-ROV	2016-04-07Z	not-provided	42.9423	not-provided	6.7426	not-provided	2415.47	sediment-sampler-(pushcorer)-deployed-with-ROV	20	marine benthic biome (ENVO:01000024)	[MS] Mediterranean Sea (MRGID 1905)	continental margin (ENVO:01000298)	not-provided	not-provided	not-provided	not-provided	marine sediment (ENVO:00002113)	0	1
eDNAB0000122	PRJEB33873	CCU_AAYROSTA_2_H52JJBCX2.12BA378	ESSNAUT_PL07_CT2_0_1_DNA_10g_NEB_NUII_rep1	18S_V4_TAReukF1_TAReukR	ERS3168231	SAMEA5361592	CDP_AAAC,CDP_AABM	ERX4010705	ERR4009303	ESSNAUT_PL07_CT2_0_1_rep1	PowerMax Soil DNA Isolation Kit	DNA	NA	5.1 g	3.2	2415	42.9423	6.7426	Continental slope	Gulf of Lyon, Western Mediterranean	submitted@ENA 20190414, 1 sampleID in registry = 2 sampleIDs at genoscope	ESN_2016-04-07Z_PL07_CT2_sediment-sampler-(pushcorer)-deployed-with-ROV_sediment-layer-(0-1cm)-below-seabed_not-size-fractionated_eDNAB0000122	408172	marine metagenome	This sample (eDNAB0000122) was collected at station PL07 during campaign ESSNAUT-2016, using a sediment-sampler-(pushcorer)-deployed-with-ROV. The sampling event occurred at position latitudeN=42.9423 and longitudeE=6.7426, on date/time=2016-04-07Z, at a depth of 2415.47 m. The sample material was collected in the marine biome (ENVO:00000447), targeting a layer of marine sediment (ENVO:00002113),…	ESSNAUT-2016	RV L'Atalante (http://www.flotteoceanographique.fr/La-flotte/Navires/Navires-hauturiers/L-Atalante)	JUSTINIANO Jean-Paul (2016) ESSNAUT 2016 cruise. RV L'Atalante. http://dx.doi.org/10.17600/16000500	ESN_PL07	ESN_2016-04-07Z_PL07_CT2_sediment-sampler-(pushcorer)-deployed-with-ROV	2016-04-07Z	not-provided	42.9423	not-provided	6.7426	not-provided	2415.47	sediment-sampler-(pushcorer)-deployed-with-ROV	20	marine benthic biome (ENVO:01000024)	[MS] Mediterranean Sea (MRGID 1905)	continental margin (ENVO:01000298)	not-provided	not-provided	not-provided	not-provided	marine sediment (ENVO:00002113)	0	1
eDNAB0000122	PRJEB33873	CCU_AAYROSTA_2_H52JJBCX2.12BA378	ESSNAUT_PL07_CT2_0_1_DNA_10g_NEB_NUII_rep1	18S_V4_TAReukF1_TAReukR	ERS3168231	SAMEA5361592	CDP_AAAC,CDP_AABM	ERX4010705	ERR4009303	ESSNAUT_PL07_CT2_0_1_rep2	PowerMax Soil DNA Isolation Kit	DNA	NA	5.1 g	3	2415	42.9423	6.7426	Continental slope	Gulf of Lyon, Western Mediterranean	submitted@ENA 20190414, 1 sampleID in registry = 2 sampleIDs at genoscope	ESN_2016-04-07Z_PL07_CT2_sediment-sampler-(pushcorer)-deployed-with-ROV_sediment-layer-(0-1cm)-below-seabed_not-size-fractionated_eDNAB0000122	408172	marine metagenome	This sample (eDNAB0000122) was collected at station PL07 during campaign ESSNAUT-2016, using a sediment-sampler-(pushcorer)-deployed-with-ROV. The sampling event occurred at position latitudeN=42.9423 and longitudeE=6.7426, on date/time=2016-04-07Z, at a depth of 2415.47 m. The sample material was collected in the marine biome (ENVO:00000447), targeting a layer of marine sediment (ENVO:00002113),…	ESSNAUT-2016	RV L'Atalante (http://www.flotteoceanographique.fr/La-flotte/Navires/Navires-hauturiers/L-Atalante)	JUSTINIANO Jean-Paul (2016) ESSNAUT 2016 cruise. RV L'Atalante. http://dx.doi.org/10.17600/16000500	ESN_PL07	ESN_2016-04-07Z_PL07_CT2_sediment-sampler-(pushcorer)-deployed-with-ROV	2016-04-07Z	not-provided	42.9423	not-provided	6.7426	not-provided	2415.47	sediment-sampler-(pushcorer)-deployed-with-ROV	20	marine benthic biome (ENVO:01000024)	[MS] Mediterranean Sea (MRGID 1905)	continental margin (ENVO:01000298)	not-provided	not-provided	not-provided	not-provided	marine sediment (ENVO:00002113)	0	1
eDNAB0000122	PRJEB33873	CCU_AAYSOSTA_2_H52JJBCX2.12BA007	ESSNAUT_PL07_CT2_0_1_DNA_10g_SLC_rep2	18S_V4_TAReukF1_TAReukR	ERS3168231	SAMEA5361592	CDP_AAAC,CDP_AABM	ERX4010708	ERR4009306	ESSNAUT_PL07_CT2_0_1_rep1	PowerMax Soil DNA Isolation Kit	DNA	NA	5.1 g	3.2	2415	42.9423	6.7426	Continental slope	Gulf of Lyon, Western Mediterranean	submitted@ENA 20190414, 1 sampleID in registry = 2 sampleIDs at genoscope	ESN_2016-04-07Z_PL07_CT2_sediment-sampler-(pushcorer)-deployed-with-ROV_sediment-layer-(0-1cm)-below-seabed_not-size-fractionated_eDNAB0000122	408172	marine metagenome	This sample (eDNAB0000122) was collected at station PL07 during campaign ESSNAUT-2016, using a sediment-sampler-(pushcorer)-deployed-with-ROV. The sampling event occurred at position latitudeN=42.9423 and longitudeE=6.7426, on date/time=2016-04-07Z, at a depth of 2415.47 m. The sample material was collected in the marine biome (ENVO:00000447), targeting a layer of marine sediment (ENVO:00002113),…	ESSNAUT-2016	RV L'Atalante (http://www.flotteoceanographique.fr/La-flotte/Navires/Navires-hauturiers/L-Atalante)	JUSTINIANO Jean-Paul (2016) ESSNAUT 2016 cruise. RV L'Atalante. http://dx.doi.org/10.17600/16000500	ESN_PL07	ESN_2016-04-07Z_PL07_CT2_sediment-sampler-(pushcorer)-deployed-with-ROV	2016-04-07Z	not-provided	42.9423	not-provided	6.7426	not-provided	2415.47	sediment-sampler-(pushcorer)-deployed-with-ROV	20	marine benthic biome (ENVO:01000024)	[MS] Mediterranean Sea (MRGID 1905)	continental margin (ENVO:01000298)	not-provided	not-provided	not-provided	not-provided	marine sediment (ENVO:00002113)	0	1
eDNAB0000122	PRJEB33873	CCU_AAYSOSTA_2_H52JJBCX2.12BA007	ESSNAUT_PL07_CT2_0_1_DNA_10g_SLC_rep2	18S_V4_TAReukF1_TAReukR	ERS3168231	SAMEA5361592	CDP_AAAC,CDP_AABM	ERX4010708	ERR4009306	ESSNAUT_PL07_CT2_0_1_rep2	PowerMax Soil DNA Isolation Kit	DNA	NA	5.1 g	3	2415	42.9423	6.7426	Continental slope	Gulf of Lyon, Western Mediterranean	submitted@ENA 20190414, 1 sampleID in registry = 2 sampleIDs at genoscope	ESN_2016-04-07Z_PL07_CT2_sediment-sampler-(pushcorer)-deployed-with-ROV_sediment-layer-(0-1cm)-below-seabed_not-size-fractionated_eDNAB0000122	408172	marine metagenome	This sample (eDNAB0000122) was collected at station PL07 during campaign ESSNAUT-2016, using a sediment-sampler-(pushcorer)-deployed-with-ROV. The sampling event occurred at position latitudeN=42.9423 and longitudeE=6.7426, on date/time=2016-04-07Z, at a depth of 2415.47 m. The sample material was collected in the marine biome (ENVO:00000447), targeting a layer of marine sediment (ENVO:00002113),…	ESSNAUT-2016	RV L'Atalante (http://www.flotteoceanographique.fr/La-flotte/Navires/Navires-hauturiers/L-Atalante)	JUSTINIANO Jean-Paul (2016) ESSNAUT 2016 cruise. RV L'Atalante. http://dx.doi.org/10.17600/16000500	ESN_PL07	ESN_2016-04-07Z_PL07_CT2_sediment-sampler-(pushcorer)-deployed-with-ROV	2016-04-07Z	not-provided	42.9423	not-provided	6.7426	not-provided	2415.47	sediment-sampler-(pushcorer)-deployed-with-ROV	20	marine benthic biome (ENVO:01000024)	[MS] Mediterranean Sea (MRGID 1905)	continental margin (ENVO:01000298)	not-provided	not-provided	not-provided	not-provided	marine sediment (ENVO:00002113)	0	1
eDNAB0000122	PRJEB33873	CCU_AAYSOSTA_2_H52JJBCX2.12BA295	ESSNAUT_PL07_CT2_0_1_DNA_10g_NEB_NUII_rep2	18S_V4_TAReukF1_TAReukR	ERS3168231	SAMEA5361592	CDP_AAAC,CDP_AABM	ERX4010706	ERR4009304	ESSNAUT_PL07_CT2_0_1_rep1	PowerMax Soil DNA Isolation Kit	DNA	NA	5.1 g	3.2	2415	42.9423	6.7426	Continental slope	Gulf of Lyon, Western Mediterranean	submitted@ENA 20190414, 1 sampleID in registry = 2 sampleIDs at genoscope	ESN_2016-04-07Z_PL07_CT2_sediment-sampler-(pushcorer)-deployed-with-ROV_sediment-layer-(0-1cm)-below-seabed_not-size-fractionated_eDNAB0000122	408172	marine metagenome	This sample (eDNAB0000122) was collected at station PL07 during campaign ESSNAUT-2016, using a sediment-sampler-(pushcorer)-deployed-with-ROV. The sampling event occurred at position latitudeN=42.9423 and longitudeE=6.7426, on date/time=2016-04-07Z, at a depth of 2415.47 m. The sample material was collected in the marine biome (ENVO:00000447), targeting a layer of marine sediment (ENVO:00002113),…	ESSNAUT-2016	RV L'Atalante (http://www.flotteoceanographique.fr/La-flotte/Navires/Navires-hauturiers/L-Atalante)	JUSTINIANO Jean-Paul (2016) ESSNAUT 2016 cruise. RV L'Atalante. http://dx.doi.org/10.17600/16000500	ESN_PL07	ESN_2016-04-07Z_PL07_CT2_sediment-sampler-(pushcorer)-deployed-with-ROV	2016-04-07Z	not-provided	42.9423	not-provided	6.7426	not-provided	2415.47	sediment-sampler-(pushcorer)-deployed-with-ROV	20	marine benthic biome (ENVO:01000024)	[MS] Mediterranean Sea (MRGID 1905)	continental margin (ENVO:01000298)	not-provided	not-provided	not-provided	not-provided	marine sediment (ENVO:00002113)	0	1
eDNAB0000122	PRJEB33873	CCU_AAYSOSTA_2_H52JJBCX2.12BA295	ESSNAUT_PL07_CT2_0_1_DNA_10g_NEB_NUII_rep2	18S_V4_TAReukF1_TAReukR	ERS3168231	SAMEA5361592	CDP_AAAC,CDP_AABM	ERX4010706	ERR4009304	ESSNAUT_PL07_CT2_0_1_rep2	PowerMax Soil DNA Isolation Kit	DNA	NA	5.1 g	3	2415	42.9423	6.7426	Continental slope	Gulf of Lyon, Western Mediterranean	submitted@ENA 20190414, 1 sampleID in registry = 2 sampleIDs at genoscope	ESN_2016-04-07Z_PL07_CT2_sediment-sampler-(pushcorer)-deployed-with-ROV_sediment-layer-(0-1cm)-below-seabed_not-size-fractionated_eDNAB0000122	408172	marine metagenome	This sample (eDNAB0000122) was collected at station PL07 during campaign ESSNAUT-2016, using a sediment-sampler-(pushcorer)-deployed-with-ROV. The sampling event occurred at position latitudeN=42.9423 and longitudeE=6.7426, on date/time=2016-04-07Z, at a depth of 2415.47 m. The sample material was collected in the marine biome (ENVO:00000447), targeting a layer of marine sediment (ENVO:00002113),…	ESSNAUT-2016	RV L'Atalante (http://www.flotteoceanographique.fr/La-flotte/Navires/Navires-hauturiers/L-Atalante)	JUSTINIANO Jean-Paul (2016) ESSNAUT 2016 cruise. RV L'Atalante. http://dx.doi.org/10.17600/16000500	ESN_PL07	ESN_2016-04-07Z_PL07_CT2_sediment-sampler-(pushcorer)-deployed-with-ROV	2016-04-07Z	not-provided	42.9423	not-provided	6.7426	not-provided	2415.47	sediment-sampler-(pushcorer)-deployed-with-ROV	20	marine benthic biome (ENVO:01000024)	[MS] Mediterranean Sea (MRGID 1905)	continental margin (ENVO:01000298)	not-provided	not-provided	not-provided	not-provided	marine sediment (ENVO:00002113)	0	1
eDNAB0000189	PRJEB33873	CCU_AAYTOSTA_2_H52JJBCX2.12BA019	ESSNAUT_PL11_CT2_0_1_DNA_10g_SLC_rep1	18S_V4_TAReukF1_TAReukR	ERS3168298	SAMEA5361659	CDP_AAAE,CDP_AABN	ERX4010715	ERR4009313	ESSNAUT_PL11_CT2_0_1_rep1	PowerMax Soil DNA Isolation Kit	DNA	NA	4 g	2.7	2418	42.9423	6.7423	Continental slope	Gulf of Lyon, Western Mediterranean	submitted@ENA 20190414, 1 sampleID in registry = 2 sampleIDs at genoscope	ESN_2016-04-11Z_PL11_CT2_sediment-sampler-(pushcorer)-deployed-with-ROV_sediment-layer-(0-1cm)-below-seabed_not-size-fractionated_eDNAB0000189	408172	marine metagenome	This sample (eDNAB0000189) was collected at station PL11 during campaign ESSNAUT-2016, using a sediment-sampler-(pushcorer)-deployed-with-ROV. The sampling event occurred at position latitudeN=42.9423 and longitudeE=6.7423, on date/time=2016-04-11Z, at a depth of 2418.1 m. The sample material was collected in the marine biome (ENVO:00000447), targeting a layer of marine sediment (ENVO:00002113), …	ESSNAUT-2016	RV L'Atalante (http://www.flotteoceanographique.fr/La-flotte/Navires/Navires-hauturiers/L-Atalante)	JUSTINIANO Jean-Paul (2016) ESSNAUT 2016 cruise. RV L'Atalante. http://dx.doi.org/10.17600/16000500	ESN_PL11	ESN_2016-04-11Z_PL11_CT2_sediment-sampler-(pushcorer)-deployed-with-ROV	2016-04-11Z	not-provided	42.9423	not-provided	6.7423	not-provided	2418.1	sediment-sampler-(pushcorer)-deployed-with-ROV	20	marine benthic biome (ENVO:01000024)	[MS] Mediterranean Sea (MRGID 1905)	continental margin (ENVO:01000298)	not-provided	not-provided	not-provided	not-provided	marine sediment (ENVO:00002113)	0	1
eDNAB0000189	PRJEB33873	CCU_AAYTOSTA_2_H52JJBCX2.12BA019	ESSNAUT_PL11_CT2_0_1_DNA_10g_SLC_rep1	18S_V4_TAReukF1_TAReukR	ERS3168298	SAMEA5361659	CDP_AAAE,CDP_AABN	ERX4010715	ERR4009313	ESSNAUT_PL11_CT2_0_1_rep2	PowerMax Soil DNA Isolation Kit	DNA	NA	4 g	2.6	2418	42.9423	6.7423	Continental slope	Gulf of Lyon, Western Mediterranean	submitted@ENA 20190414, 1 sampleID in registry = 2 sampleIDs at genoscope	ESN_2016-04-11Z_PL11_CT2_sediment-sampler-(pushcorer)-deployed-with-ROV_sediment-layer-(0-1cm)-below-seabed_not-size-fractionated_eDNAB0000189	408172	marine metagenome	This sample (eDNAB0000189) was collected at station PL11 during campaign ESSNAUT-2016, using a sediment-sampler-(pushcorer)-deployed-with-ROV. The sampling event occurred at position latitudeN=42.9423 and longitudeE=6.7423, on date/time=2016-04-11Z, at a depth of 2418.1 m. The sample material was collected in the marine biome (ENVO:00000447), targeting a layer of marine sediment (ENVO:00002113), …	ESSNAUT-2016	RV L'Atalante (http://www.flotteoceanographique.fr/La-flotte/Navires/Navires-hauturiers/L-Atalante)	JUSTINIANO Jean-Paul (2016) ESSNAUT 2016 cruise. RV L'Atalante. http://dx.doi.org/10.17600/16000500	ESN_PL11	ESN_2016-04-11Z_PL11_CT2_sediment-sampler-(pushcorer)-deployed-with-ROV	2016-04-11Z	not-provided	42.9423	not-provided	6.7423	not-provided	2418.1	sediment-sampler-(pushcorer)-deployed-with-ROV	20	marine benthic biome (ENVO:01000024)	[MS] Mediterranean Sea (MRGID 1905)	continental margin (ENVO:01000298)	not-provided	not-provided	not-provided	not-provided	marine sediment (ENVO:00002113)	0	1
eDNAB0000189	PRJEB33873	CCU_AAYTOSTA_2_H52JJBCX2.12BA307	ESSNAUT_PL11_CT2_0_1_DNA_10g_NEB_NUII_rep1	18S_V4_TAReukF1_TAReukR	ERS3168298	SAMEA5361659	CDP_AAAE,CDP_AABN	ERX4010713	ERR4009311	ESSNAUT_PL11_CT2_0_1_rep1	PowerMax Soil DNA Isolation Kit	DNA	NA	4 g	2.7	2418	42.9423	6.7423	Continental slope	Gulf of Lyon, Western Mediterranean	submitted@ENA 20190414, 1 sampleID in registry = 2 sampleIDs at genoscope	ESN_2016-04-11Z_PL11_CT2_sediment-sampler-(pushcorer)-deployed-with-ROV_sediment-layer-(0-1cm)-below-seabed_not-size-fractionated_eDNAB0000189	408172	marine metagenome	This sample (eDNAB0000189) was collected at station PL11 during campaign ESSNAUT-2016, using a sediment-sampler-(pushcorer)-deployed-with-ROV. The sampling event occurred at position latitudeN=42.9423 and longitudeE=6.7423, on date/time=2016-04-11Z, at a depth of 2418.1 m. The sample material was collected in the marine biome (ENVO:00000447), targeting a layer of marine sediment (ENVO:00002113), …	ESSNAUT-2016	RV L'Atalante (http://www.flotteoceanographique.fr/La-flotte/Navires/Navires-hauturiers/L-Atalante)	JUSTINIANO Jean-Paul (2016) ESSNAUT 2016 cruise. RV L'Atalante. http://dx.doi.org/10.17600/16000500	ESN_PL11	ESN_2016-04-11Z_PL11_CT2_sediment-sampler-(pushcorer)-deployed-with-ROV	2016-04-11Z	not-provided	42.9423	not-provided	6.7423	not-provided	2418.1	sediment-sampler-(pushcorer)-deployed-with-ROV	20	marine benthic biome (ENVO:01000024)	[MS] Mediterranean Sea (MRGID 1905)	continental margin (ENVO:01000298)	not-provided	not-provided	not-provided	not-provided	marine sediment (ENVO:00002113)	0	1
eDNAB0000189	PRJEB33873	CCU_AAYTOSTA_2_H52JJBCX2.12BA307	ESSNAUT_PL11_CT2_0_1_DNA_10g_NEB_NUII_rep1	18S_V4_TAReukF1_TAReukR	ERS3168298	SAMEA5361659	CDP_AAAE,CDP_AABN	ERX4010713	ERR4009311	ESSNAUT_PL11_CT2_0_1_rep2	PowerMax Soil DNA Isolation Kit	DNA	NA	4 g	2.6	2418	42.9423	6.7423	Continental slope	Gulf of Lyon, Western Mediterranean	submitted@ENA 20190414, 1 sampleID in registry = 2 sampleIDs at genoscope	ESN_2016-04-11Z_PL11_CT2_sediment-sampler-(pushcorer)-deployed-with-ROV_sediment-layer-(0-1cm)-below-seabed_not-size-fractionated_eDNAB0000189	408172	marine metagenome	This sample (eDNAB0000189) was collected at station PL11 during campaign ESSNAUT-2016, using a sediment-sampler-(pushcorer)-deployed-with-ROV. The sampling event occurred at position latitudeN=42.9423 and longitudeE=6.7423, on date/time=2016-04-11Z, at a depth of 2418.1 m. The sample material was collected in the marine biome (ENVO:00000447), targeting a layer of marine sediment (ENVO:00002113), …	ESSNAUT-2016	RV L'Atalante (http://www.flotteoceanographique.fr/La-flotte/Navires/Navires-hauturiers/L-Atalante)	JUSTINIANO Jean-Paul (2016) ESSNAUT 2016 cruise. RV L'Atalante. http://dx.doi.org/10.17600/16000500	ESN_PL11	ESN_2016-04-11Z_PL11_CT2_sediment-sampler-(pushcorer)-deployed-with-ROV	2016-04-11Z	not-provided	42.9423	not-provided	6.7423	not-provided	2418.1	sediment-sampler-(pushcorer)-deployed-with-ROV	20	marine benthic biome (ENVO:01000024)	[MS] Mediterranean Sea (MRGID 1905)	continental margin (ENVO:01000298)	not-provided	not-provided	not-provided	not-provided	marine sediment (ENVO:00002113)	0	1
eDNAB0000189	PRJEB33873	CCU_AAYUOSTA_2_H52JJBCX2.12BA031	ESSNAUT_PL11_CT2_0_1_DNA_10g_SLC_rep2	18S_V4_TAReukF1_TAReukR	ERS3168298	SAMEA5361659	CDP_AAAE,CDP_AABN	ERX4010716	ERR4009314	ESSNAUT_PL11_CT2_0_1_rep1	PowerMax Soil DNA Isolation Kit	DNA	NA	4 g	2.7	2418	42.9423	6.7423	Continental slope	Gulf of Lyon, Western Mediterranean	submitted@ENA 20190414, 1 sampleID in registry = 2 sampleIDs at genoscope	ESN_2016-04-11Z_PL11_CT2_sediment-sampler-(pushcorer)-deployed-with-ROV_sediment-layer-(0-1cm)-below-seabed_not-size-fractionated_eDNAB0000189	408172	marine metagenome	This sample (eDNAB0000189) was collected at station PL11 during campaign ESSNAUT-2016, using a sediment-sampler-(pushcorer)-deployed-with-ROV. The sampling event occurred at position latitudeN=42.9423 and longitudeE=6.7423, on date/time=2016-04-11Z, at a depth of 2418.1 m. The sample material was collected in the marine biome (ENVO:00000447), targeting a layer of marine sediment (ENVO:00002113), …	ESSNAUT-2016	RV L'Atalante (http://www.flotteoceanographique.fr/La-flotte/Navires/Navires-hauturiers/L-Atalante)	JUSTINIANO Jean-Paul (2016) ESSNAUT 2016 cruise. RV L'Atalante. http://dx.doi.org/10.17600/16000500	ESN_PL11	ESN_2016-04-11Z_PL11_CT2_sediment-sampler-(pushcorer)-deployed-with-ROV	2016-04-11Z	not-provided	42.9423	not-provided	6.7423	not-provided	2418.1	sediment-sampler-(pushcorer)-deployed-with-ROV	20	marine benthic biome (ENVO:01000024)	[MS] Mediterranean Sea (MRGID 1905)	continental margin (ENVO:01000298)	not-provided	not-provided	not-provided	not-provided	marine sediment (ENVO:00002113)	0	1
eDNAB0000189	PRJEB33873	CCU_AAYUOSTA_2_H52JJBCX2.12BA031	ESSNAUT_PL11_CT2_0_1_DNA_10g_SLC_rep2	18S_V4_TAReukF1_TAReukR	ERS3168298	SAMEA5361659	CDP_AAAE,CDP_AABN	ERX4010716	ERR4009314	ESSNAUT_PL11_CT2_0_1_rep2	PowerMax Soil DNA Isolation Kit	DNA	NA	4 g	2.6	2418	42.9423	6.7423	Continental slope	Gulf of Lyon, Western Mediterranean	submitted@ENA 20190414, 1 sampleID in registry = 2 sampleIDs at genoscope	ESN_2016-04-11Z_PL11_CT2_sediment-sampler-(pushcorer)-deployed-with-ROV_sediment-layer-(0-1cm)-below-seabed_not-size-fractionated_eDNAB0000189	408172	marine metagenome	This sample (eDNAB0000189) was collected at station PL11 during campaign ESSNAUT-2016, using a sediment-sampler-(pushcorer)-deployed-with-ROV. The sampling event occurred at position latitudeN=42.9423 and longitudeE=6.7423, on date/time=2016-04-11Z, at a depth of 2418.1 m. The sample material was collected in the marine biome (ENVO:00000447), targeting a layer of marine sediment (ENVO:00002113), …	ESSNAUT-2016	RV L'Atalante (http://www.flotteoceanographique.fr/La-flotte/Navires/Navires-hauturiers/L-Atalante)	JUSTINIANO Jean-Paul (2016) ESSNAUT 2016 cruise. RV L'Atalante. http://dx.doi.org/10.17600/16000500	ESN_PL11	ESN_2016-04-11Z_PL11_CT2_sediment-sampler-(pushcorer)-deployed-with-ROV	2016-04-11Z	not-provided	42.9423	not-provided	6.7423	not-provided	2418.1	sediment-sampler-(pushcorer)-deployed-with-ROV	20	marine benthic biome (ENVO:01000024)	[MS] Mediterranean Sea (MRGID 1905)	continental margin (ENVO:01000298)	not-provided	not-provided	not-provided	not-provided	marine sediment (ENVO:00002113)	0	1
eDNAB0000189	PRJEB33873	CCU_AAYUOSTA_2_H52JJBCX2.12BA319	ESSNAUT_PL11_CT2_0_1_DNA_10g_NEB_NUII_rep2	18S_V4_TAReukF1_TAReukR	ERS3168298	SAMEA5361659	CDP_AAAE,CDP_AABN	ERX4010714	ERR4009312	ESSNAUT_PL11_CT2_0_1_rep1	PowerMax Soil DNA Isolation Kit	DNA	NA	4 g	2.7	2418	42.9423	6.7423	Continental slope	Gulf of Lyon, Western Mediterranean	submitted@ENA 20190414, 1 sampleID in registry = 2 sampleIDs at genoscope	ESN_2016-04-11Z_PL11_CT2_sediment-sampler-(pushcorer)-deployed-with-ROV_sediment-layer-(0-1cm)-below-seabed_not-size-fractionated_eDNAB0000189	408172	marine metagenome	This sample (eDNAB0000189) was collected at station PL11 during campaign ESSNAUT-2016, using a sediment-sampler-(pushcorer)-deployed-with-ROV. The sampling event occurred at position latitudeN=42.9423 and longitudeE=6.7423, on date/time=2016-04-11Z, at a depth of 2418.1 m. The sample material was collected in the marine biome (ENVO:00000447), targeting a layer of marine sediment (ENVO:00002113), …	ESSNAUT-2016	RV L'Atalante (http://www.flotteoceanographique.fr/La-flotte/Navires/Navires-hauturiers/L-Atalante)	JUSTINIANO Jean-Paul (2016) ESSNAUT 2016 cruise. RV L'Atalante. http://dx.doi.org/10.17600/16000500	ESN_PL11	ESN_2016-04-11Z_PL11_CT2_sediment-sampler-(pushcorer)-deployed-with-ROV	2016-04-11Z	not-provided	42.9423	not-provided	6.7423	not-provided	2418.1	sediment-sampler-(pushcorer)-deployed-with-ROV	20	marine benthic biome (ENVO:01000024)	[MS] Mediterranean Sea (MRGID 1905)	continental margin (ENVO:01000298)	not-provided	not-provided	not-provided	not-provided	marine sediment (ENVO:00002113)	0	1
eDNAB0000189	PRJEB33873	CCU_AAYUOSTA_2_H52JJBCX2.12BA319	ESSNAUT_PL11_CT2_0_1_DNA_10g_NEB_NUII_rep2	18S_V4_TAReukF1_TAReukR	ERS3168298	SAMEA5361659	CDP_AAAE,CDP_AABN	ERX4010714	ERR4009312	ESSNAUT_PL11_CT2_0_1_rep2	PowerMax Soil DNA Isolation Kit	DNA	NA	4 g	2.6	2418	42.9423	6.7423	Continental slope	Gulf of Lyon, Western Mediterranean	submitted@ENA 20190414, 1 sampleID in registry = 2 sampleIDs at genoscope	ESN_2016-04-11Z_PL11_CT2_sediment-sampler-(pushcorer)-deployed-with-ROV_sediment-layer-(0-1cm)-below-seabed_not-size-fractionated_eDNAB0000189	408172	marine metagenome	This sample (eDNAB0000189) was collected at station PL11 during campaign ESSNAUT-2016, using a sediment-sampler-(pushcorer)-deployed-with-ROV. The sampling event occurred at position latitudeN=42.9423 and longitudeE=6.7423, on date/time=2016-04-11Z, at a depth of 2418.1 m. The sample material was collected in the marine biome (ENVO:00000447), targeting a layer of marine sediment (ENVO:00002113), …	ESSNAUT-2016	RV L'Atalante (http://www.flotteoceanographique.fr/La-flotte/Navires/Navires-hauturiers/L-Atalante)	JUSTINIANO Jean-Paul (2016) ESSNAUT 2016 cruise. RV L'Atalante. http://dx.doi.org/10.17600/16000500	ESN_PL11	ESN_2016-04-11Z_PL11_CT2_sediment-sampler-(pushcorer)-deployed-with-ROV	2016-04-11Z	not-provided	42.9423	not-provided	6.7423	not-provided	2418.1	sediment-sampler-(pushcorer)-deployed-with-ROV	20	marine benthic biome (ENVO:01000024)	[MS] Mediterranean Sea (MRGID 1905)	continental margin (ENVO:01000298)	not-provided	not-provided	not-provided	not-provided	marine sediment (ENVO:00002113)	0	1
eDNAB0003157	PRJEB33873	CDX_AAAYOSTA_2_H52JJBCX2.12BA348	NC_extraction_EssNaut_sediment	18S_V4_TAReukF1_TAReukR	ERS3727383	SAMEA5938912	CDU_AAAB	ERX4010718	ERR4009316	EssNaut_DNA_extraction blank	PowerMax Soil DNA Isolation Kit	DNA	NA	NA	0.2	NA	NA	NA	Continental slope	Gulf of Lyon, Western Mediterranean	submitted@ENA 20190906	ESN_9999-99-99T99:99Z_in-the-lab_0_no-sampling-device_control_not-size-fractionated_eDNAB0003157	408172	marine metagenome	This sample (eDNAB0003157) was collected at station in-the-lab during campaign ESSNAUT-2016, using a no-sampling-device. The sampling event occurred at position latitudeN=not-available and longitudeE=not-available, on date/time=9999-99-99T99:99Z, at a depth of not-available m. The sample material was collected in the marine biome (ENVO:00000447), targeting a layer of not-available. The sample mat…	ESSNAUT-2016	RV L'Atalante (http://www.flotteoceanographique.fr/La-flotte/Navires/Navires-hauturiers/L-Atalante)	JUSTINIANO Jean-Paul (2016) ESSNAUT 2016 cruise. RV L'Atalante. http://dx.doi.org/10.17600/16000500	ESN_in-the-lab	ESN_9999-99-99T99:99Z_in-the-lab_0_no-sampling-device	9999-99-99T99:99Z	not-available	not-available	not-available	not-available	not-available	not-available	no-sampling-device	not-available	not-available	not-available	not-available	not-available	not-available	not-available	not-available	not-available	not-available	not-available
eDNAB0003158	PRJEB33873	CCU_AAYVOSTA_2_H52JJBCX2.12BA331	ESSNAUT_PL06_CT4_0_1_pool_DNA_10g_NEB_NUII_rep1	18S_V4_TAReukF1_TAReukR	ERS3727384	SAMEA5938913	CDP_AAAB	ERX4010703	ERR4009301	ESSNAUT_PL06_CT4_0_1_pool_rep1	PowerMax Soil DNA Isolation Kit	DNA	>1,000; 500-1,000; 250-500; 100-250; 40-100	2.2+0.7+1.5+2+2.2=7.6 g	0.4	2417	42.9422	6.7422	Continental slope	Gulf of Lyon, Western Mediterranean	submitted@ENA 20190906	ESN_2016-04-06Z_PL06_CT4_sediment-sampler-(pushcorer)-deployed-with-ROV_sediment-layer-(0-1cm)-below-seabed_size-fractionated_eDNAB0003158	408172	marine metagenome	This sample (eDNAB0003158) was collected at station PL06 during campaign ESSNAUT-2016, using a sediment-sampler-(pushcorer)-deployed-with-ROV. The sampling event occurred at position latitudeN=42.9422 and longitudeE=6.7422, on date/time=2016-04-06Z, at a depth of 2417 m. The sample material was collected in the marine biome (ENVO:00000447), targeting a layer of marine sediment (ENVO:00002113), 0-…	ESSNAUT-2016	RV L'Atalante (http://www.flotteoceanographique.fr/La-flotte/Navires/Navires-hauturiers/L-Atalante)	JUSTINIANO Jean-Paul (2016) ESSNAUT 2016 cruise. RV L'Atalante. http://dx.doi.org/10.17600/16000500	ESN_PL06	ESN_2016-04-06Z_PL06_CT4_sediment-sampler-(pushcorer)-deployed-with-ROV	2016-04-06Z	not-provided	42.9422	not-provided	6.7422	not-provided	2417	sediment-sampler-(pushcorer)-deployed-with-ROV	20	marine benthic biome (ENVO:01000024)	[MS] Mediterranean Sea (MRGID 1905)	continental margin (ENVO:01000298)	not-provided	not-provided	not-provided	not-provided	marine sediment (ENVO:00002113)	0	1
eDNAB0003158	PRJEB33873	CCU_AAYVOSTA_2_H52JJBCX2.12BA331	ESSNAUT_PL06_CT4_0_1_pool_DNA_10g_NEB_NUII_rep1	18S_V4_TAReukF1_TAReukR	ERS3727384	SAMEA5938913	CDP_AAAB	ERX4010703	ERR4009301	ESSNAUT_PL06_CT4_0_1_pool_rep2	PowerMax Soil DNA Isolation Kit	DNA	>1,000; 500-1,000; 250-500; 100-250; 40-100	2.2+0.7+1.5+2+2.2=7.6 g	0.6	2417	42.9422	6.7422	Continental slope	Gulf of Lyon, Western Mediterranean	submitted@ENA 20190906	ESN_2016-04-06Z_PL06_CT4_sediment-sampler-(pushcorer)-deployed-with-ROV_sediment-layer-(0-1cm)-below-seabed_size-fractionated_eDNAB0003158	408172	marine metagenome	This sample (eDNAB0003158) was collected at station PL06 during campaign ESSNAUT-2016, using a sediment-sampler-(pushcorer)-deployed-with-ROV. The sampling event occurred at position latitudeN=42.9422 and longitudeE=6.7422, on date/time=2016-04-06Z, at a depth of 2417 m. The sample material was collected in the marine biome (ENVO:00000447), targeting a layer of marine sediment (ENVO:00002113), 0-…	ESSNAUT-2016	RV L'Atalante (http://www.flotteoceanographique.fr/La-flotte/Navires/Navires-hauturiers/L-Atalante)	JUSTINIANO Jean-Paul (2016) ESSNAUT 2016 cruise. RV L'Atalante. http://dx.doi.org/10.17600/16000500	ESN_PL06	ESN_2016-04-06Z_PL06_CT4_sediment-sampler-(pushcorer)-deployed-with-ROV	2016-04-06Z	not-provided	42.9422	not-provided	6.7422	not-provided	2417	sediment-sampler-(pushcorer)-deployed-with-ROV	20	marine benthic biome (ENVO:01000024)	[MS] Mediterranean Sea (MRGID 1905)	continental margin (ENVO:01000298)	not-provided	not-provided	not-provided	not-provided	marine sediment (ENVO:00002113)	0	1
eDNAB0003158	PRJEB33873	CCU_AAYWOSTA_2_H52JJBCX2.12BA343	ESSNAUT_PL06_CT4_0_1_pool_DNA_10g_NEB_NUII_rep2	18S_V4_TAReukF1_TAReukR	ERS3727384	SAMEA5938913	CDP_AAAB	ERX4010704	ERR4009302	ESSNAUT_PL06_CT4_0_1_pool_rep1	PowerMax Soil DNA Isolation Kit	DNA	>1,000; 500-1,000; 250-500; 100-250; 40-100	2.2+0.7+1.5+2+2.2=7.6 g	0.4	2417	42.9422	6.7422	Continental slope	Gulf of Lyon, Western Mediterranean	submitted@ENA 20190906	ESN_2016-04-06Z_PL06_CT4_sediment-sampler-(pushcorer)-deployed-with-ROV_sediment-layer-(0-1cm)-below-seabed_size-fractionated_eDNAB0003158	408172	marine metagenome	This sample (eDNAB0003158) was collected at station PL06 during campaign ESSNAUT-2016, using a sediment-sampler-(pushcorer)-deployed-with-ROV. The sampling event occurred at position latitudeN=42.9422 and longitudeE=6.7422, on date/time=2016-04-06Z, at a depth of 2417 m. The sample material was collected in the marine biome (ENVO:00000447), targeting a layer of marine sediment (ENVO:00002113), 0-…	ESSNAUT-2016	RV L'Atalante (http://www.flotteoceanographique.fr/La-flotte/Navires/Navires-hauturiers/L-Atalante)	JUSTINIANO Jean-Paul (2016) ESSNAUT 2016 cruise. RV L'Atalante. http://dx.doi.org/10.17600/16000500	ESN_PL06	ESN_2016-04-06Z_PL06_CT4_sediment-sampler-(pushcorer)-deployed-with-ROV	2016-04-06Z	not-provided	42.9422	not-provided	6.7422	not-provided	2417	sediment-sampler-(pushcorer)-deployed-with-ROV	20	marine benthic biome (ENVO:01000024)	[MS] Mediterranean Sea (MRGID 1905)	continental margin (ENVO:01000298)	not-provided	not-provided	not-provided	not-provided	marine sediment (ENVO:00002113)	0	1
eDNAB0003158	PRJEB33873	CCU_AAYWOSTA_2_H52JJBCX2.12BA343	ESSNAUT_PL06_CT4_0_1_pool_DNA_10g_NEB_NUII_rep2	18S_V4_TAReukF1_TAReukR	ERS3727384	SAMEA5938913	CDP_AAAB	ERX4010704	ERR4009302	ESSNAUT_PL06_CT4_0_1_pool_rep2	PowerMax Soil DNA Isolation Kit	DNA	>1,000; 500-1,000; 250-500; 100-250; 40-100	2.2+0.7+1.5+2+2.2=7.6 g	0.6	2417	42.9422	6.7422	Continental slope	Gulf of Lyon, Western Mediterranean	submitted@ENA 20190906	ESN_2016-04-06Z_PL06_CT4_sediment-sampler-(pushcorer)-deployed-with-ROV_sediment-layer-(0-1cm)-below-seabed_size-fractionated_eDNAB0003158	408172	marine metagenome	This sample (eDNAB0003158) was collected at station PL06 during campaign ESSNAUT-2016, using a sediment-sampler-(pushcorer)-deployed-with-ROV. The sampling event occurred at position latitudeN=42.9422 and longitudeE=6.7422, on date/time=2016-04-06Z, at a depth of 2417 m. The sample material was collected in the marine biome (ENVO:00000447), targeting a layer of marine sediment (ENVO:00002113), 0-…	ESSNAUT-2016	RV L'Atalante (http://www.flotteoceanographique.fr/La-flotte/Navires/Navires-hauturiers/L-Atalante)	JUSTINIANO Jean-Paul (2016) ESSNAUT 2016 cruise. RV L'Atalante. http://dx.doi.org/10.17600/16000500	ESN_PL06	ESN_2016-04-06Z_PL06_CT4_sediment-sampler-(pushcorer)-deployed-with-ROV	2016-04-06Z	not-provided	42.9422	not-provided	6.7422	not-provided	2417	sediment-sampler-(pushcorer)-deployed-with-ROV	20	marine benthic biome (ENVO:01000024)	[MS] Mediterranean Sea (MRGID 1905)	continental margin (ENVO:01000298)	not-provided	not-provided	not-provided	not-provided	marine sediment (ENVO:00002113)	0	1
eDNAB0003159	PRJEB33873	CCU_AAYXOSTA_2_H52JJBCX2.12BA067	ESSNAUT_PL07_CT4_0_1_pool_DNA_10g_SLC_rep1	18S_V4_TAReukF1_TAReukR	ERS3727385	SAMEA5938914	CDP_AAAD	ERX4010711	ERR4009309	ESSNAUT_PL07_CT4_0_1_pool_rep1	PowerMax Soil DNA Isolation Kit	DNA	>1,000; 500-1,000; 250-500; 100-250; 40-100	1.4+1.2+1.5+10+10=24.1 g	0.9	2415	42.9423	6.7426	Continental slope	Gulf of Lyon, Western Mediterranean	submitted@ENA 20190906	ESN_2016-04-07Z_PL07_CT4_sediment-sampler-(pushcorer)-deployed-with-ROV_sediment-layer-(0-1cm)-below-seabed_size-fractionated-(><µm)_eDNAB0003159	408172	marine metagenome	This sample (eDNAB0003159) was collected at station PL07 during campaign ESSNAUT-2016, using a sediment-sampler-(pushcorer)-deployed-with-ROV. The sampling event occurred at position latitudeN=42.9423 and longitudeE=6.7426, on date/time=2016-04-07Z, at a depth of 2416.59 m. The sample material was collected in the marine biome (ENVO:00000447), targeting a layer of marine sediment (ENVO:00002113),…	ESSNAUT-2016	RV L'Atalante (http://www.flotteoceanographique.fr/La-flotte/Navires/Navires-hauturiers/L-Atalante)	JUSTINIANO Jean-Paul (2016) ESSNAUT 2016 cruise. RV L'Atalante. http://dx.doi.org/10.17600/16000500	ESN_PL07	ESN_2016-04-07Z_PL07_CT4_sediment-sampler-(pushcorer)-deployed-with-ROV	2016-04-07Z	not-provided	42.9423	not-provided	6.7426	not-provided	2416.59	sediment-sampler-(pushcorer)-deployed-with-ROV	20	marine benthic biome (ENVO:01000024)	[MS] Mediterranean Sea (MRGID 1905)	continental margin (ENVO:01000298)	not-provided	not-provided	not-provided	not-provided	marine sediment (ENVO:00002113)	0	1
eDNAB0003159	PRJEB33873	CCU_AAYXOSTA_2_H52JJBCX2.12BA067	ESSNAUT_PL07_CT4_0_1_pool_DNA_10g_SLC_rep1	18S_V4_TAReukF1_TAReukR	ERS3727385	SAMEA5938914	CDP_AAAD	ERX4010711	ERR4009309	ESSNAUT_PL07_CT4_0_1_pool_rep2	PowerMax Soil DNA Isolation Kit	DNA	>1,000; 500-1,000; 250-500; 100-250; 40-100	1.4+1.2+1.5+10+10=24.1 g	1.2	2415	42.9423	6.7426	Continental slope	Gulf of Lyon, Western Mediterranean	submitted@ENA 20190906	ESN_2016-04-07Z_PL07_CT4_sediment-sampler-(pushcorer)-deployed-with-ROV_sediment-layer-(0-1cm)-below-seabed_size-fractionated-(><µm)_eDNAB0003159	408172	marine metagenome	This sample (eDNAB0003159) was collected at station PL07 during campaign ESSNAUT-2016, using a sediment-sampler-(pushcorer)-deployed-with-ROV. The sampling event occurred at position latitudeN=42.9423 and longitudeE=6.7426, on date/time=2016-04-07Z, at a depth of 2416.59 m. The sample material was collected in the marine biome (ENVO:00000447), targeting a layer of marine sediment (ENVO:00002113),…	ESSNAUT-2016	RV L'Atalante (http://www.flotteoceanographique.fr/La-flotte/Navires/Navires-hauturiers/L-Atalante)	JUSTINIANO Jean-Paul (2016) ESSNAUT 2016 cruise. RV L'Atalante. http://dx.doi.org/10.17600/16000500	ESN_PL07	ESN_2016-04-07Z_PL07_CT4_sediment-sampler-(pushcorer)-deployed-with-ROV	2016-04-07Z	not-provided	42.9423	not-provided	6.7426	not-provided	2416.59	sediment-sampler-(pushcorer)-deployed-with-ROV	20	marine benthic biome (ENVO:01000024)	[MS] Mediterranean Sea (MRGID 1905)	continental margin (ENVO:01000298)	not-provided	not-provided	not-provided	not-provided	marine sediment (ENVO:00002113)	0	1
eDNAB0003159	PRJEB33873	CCU_AAYXOSTA_2_H52JJBCX2.12BA355	ESSNAUT_PL07_CT4_0_1_pool_DNA_10g_NEB_NUII_rep1	18S_V4_TAReukF1_TAReukR	ERS3727385	SAMEA5938914	CDP_AAAD	ERX4010709	ERR4009307	ESSNAUT_PL07_CT4_0_1_pool_rep1	PowerMax Soil DNA Isolation Kit	DNA	>1,000; 500-1,000; 250-500; 100-250; 40-100	1.4+1.2+1.5+10+10=24.1 g	0.9	2415	42.9423	6.7426	Continental slope	Gulf of Lyon, Western Mediterranean	submitted@ENA 20190906	ESN_2016-04-07Z_PL07_CT4_sediment-sampler-(pushcorer)-deployed-with-ROV_sediment-layer-(0-1cm)-below-seabed_size-fractionated-(><µm)_eDNAB0003159	408172	marine metagenome	This sample (eDNAB0003159) was collected at station PL07 during campaign ESSNAUT-2016, using a sediment-sampler-(pushcorer)-deployed-with-ROV. The sampling event occurred at position latitudeN=42.9423 and longitudeE=6.7426, on date/time=2016-04-07Z, at a depth of 2416.59 m. The sample material was collected in the marine biome (ENVO:00000447), targeting a layer of marine sediment (ENVO:00002113),…	ESSNAUT-2016	RV L'Atalante (http://www.flotteoceanographique.fr/La-flotte/Navires/Navires-hauturiers/L-Atalante)	JUSTINIANO Jean-Paul (2016) ESSNAUT 2016 cruise. RV L'Atalante. http://dx.doi.org/10.17600/16000500	ESN_PL07	ESN_2016-04-07Z_PL07_CT4_sediment-sampler-(pushcorer)-deployed-with-ROV	2016-04-07Z	not-provided	42.9423	not-provided	6.7426	not-provided	2416.59	sediment-sampler-(pushcorer)-deployed-with-ROV	20	marine benthic biome (ENVO:01000024)	[MS] Mediterranean Sea (MRGID 1905)	continental margin (ENVO:01000298)	not-provided	not-provided	not-provided	not-provided	marine sediment (ENVO:00002113)	0	1
eDNAB0003159	PRJEB33873	CCU_AAYXOSTA_2_H52JJBCX2.12BA355	ESSNAUT_PL07_CT4_0_1_pool_DNA_10g_NEB_NUII_rep1	18S_V4_TAReukF1_TAReukR	ERS3727385	SAMEA5938914	CDP_AAAD	ERX4010709	ERR4009307	ESSNAUT_PL07_CT4_0_1_pool_rep2	PowerMax Soil DNA Isolation Kit	DNA	>1,000; 500-1,000; 250-500; 100-250; 40-100	1.4+1.2+1.5+10+10=24.1 g	1.2	2415	42.9423	6.7426	Continental slope	Gulf of Lyon, Western Mediterranean	submitted@ENA 20190906	ESN_2016-04-07Z_PL07_CT4_sediment-sampler-(pushcorer)-deployed-with-ROV_sediment-layer-(0-1cm)-below-seabed_size-fractionated-(><µm)_eDNAB0003159	408172	marine metagenome	This sample (eDNAB0003159) was collected at station PL07 during campaign ESSNAUT-2016, using a sediment-sampler-(pushcorer)-deployed-with-ROV. The sampling event occurred at position latitudeN=42.9423 and longitudeE=6.7426, on date/time=2016-04-07Z, at a depth of 2416.59 m. The sample material was collected in the marine biome (ENVO:00000447), targeting a layer of marine sediment (ENVO:00002113),…	ESSNAUT-2016	RV L'Atalante (http://www.flotteoceanographique.fr/La-flotte/Navires/Navires-hauturiers/L-Atalante)	JUSTINIANO Jean-Paul (2016) ESSNAUT 2016 cruise. RV L'Atalante. http://dx.doi.org/10.17600/16000500	ESN_PL07	ESN_2016-04-07Z_PL07_CT4_sediment-sampler-(pushcorer)-deployed-with-ROV	2016-04-07Z	not-provided	42.9423	not-provided	6.7426	not-provided	2416.59	sediment-sampler-(pushcorer)-deployed-with-ROV	20	marine benthic biome (ENVO:01000024)	[MS] Mediterranean Sea (MRGID 1905)	continental margin (ENVO:01000298)	not-provided	not-provided	not-provided	not-provided	marine sediment (ENVO:00002113)	0	1
eDNAB0003159	PRJEB33873	CCU_AAYYOSTA_2_H52JJBCX2.12BA079	ESSNAUT_PL07_CT4_0_1_pool_DNA_10g_SLC_rep2	18S_V4_TAReukF1_TAReukR	ERS3727385	SAMEA5938914	CDP_AAAD	ERX4010712	ERR4009310	ESSNAUT_PL07_CT4_0_1_pool_rep1	PowerMax Soil DNA Isolation Kit	DNA	>1,000; 500-1,000; 250-500; 100-250; 40-100	1.4+1.2+1.5+10+10=24.1 g	0.9	2415	42.9423	6.7426	Continental slope	Gulf of Lyon, Western Mediterranean	submitted@ENA 20190906	ESN_2016-04-07Z_PL07_CT4_sediment-sampler-(pushcorer)-deployed-with-ROV_sediment-layer-(0-1cm)-below-seabed_size-fractionated-(><µm)_eDNAB0003159	408172	marine metagenome	This sample (eDNAB0003159) was collected at station PL07 during campaign ESSNAUT-2016, using a sediment-sampler-(pushcorer)-deployed-with-ROV. The sampling event occurred at position latitudeN=42.9423 and longitudeE=6.7426, on date/time=2016-04-07Z, at a depth of 2416.59 m. The sample material was collected in the marine biome (ENVO:00000447), targeting a layer of marine sediment (ENVO:00002113),…	ESSNAUT-2016	RV L'Atalante (http://www.flotteoceanographique.fr/La-flotte/Navires/Navires-hauturiers/L-Atalante)	JUSTINIANO Jean-Paul (2016) ESSNAUT 2016 cruise. RV L'Atalante. http://dx.doi.org/10.17600/16000500	ESN_PL07	ESN_2016-04-07Z_PL07_CT4_sediment-sampler-(pushcorer)-deployed-with-ROV	2016-04-07Z	not-provided	42.9423	not-provided	6.7426	not-provided	2416.59	sediment-sampler-(pushcorer)-deployed-with-ROV	20	marine benthic biome (ENVO:01000024)	[MS] Mediterranean Sea (MRGID 1905)	continental margin (ENVO:01000298)	not-provided	not-provided	not-provided	not-provided	marine sediment (ENVO:00002113)	0	1
eDNAB0003159	PRJEB33873	CCU_AAYYOSTA_2_H52JJBCX2.12BA079	ESSNAUT_PL07_CT4_0_1_pool_DNA_10g_SLC_rep2	18S_V4_TAReukF1_TAReukR	ERS3727385	SAMEA5938914	CDP_AAAD	ERX4010712	ERR4009310	ESSNAUT_PL07_CT4_0_1_pool_rep2	PowerMax Soil DNA Isolation Kit	DNA	>1,000; 500-1,000; 250-500; 100-250; 40-100	1.4+1.2+1.5+10+10=24.1 g	1.2	2415	42.9423	6.7426	Continental slope	Gulf of Lyon, Western Mediterranean	submitted@ENA 20190906	ESN_2016-04-07Z_PL07_CT4_sediment-sampler-(pushcorer)-deployed-with-ROV_sediment-layer-(0-1cm)-below-seabed_size-fractionated-(><µm)_eDNAB0003159	408172	marine metagenome	This sample (eDNAB0003159) was collected at station PL07 during campaign ESSNAUT-2016, using a sediment-sampler-(pushcorer)-deployed-with-ROV. The sampling event occurred at position latitudeN=42.9423 and longitudeE=6.7426, on date/time=2016-04-07Z, at a depth of 2416.59 m. The sample material was collected in the marine biome (ENVO:00000447), targeting a layer of marine sediment (ENVO:00002113),…	ESSNAUT-2016	RV L'Atalante (http://www.flotteoceanographique.fr/La-flotte/Navires/Navires-hauturiers/L-Atalante)	JUSTINIANO Jean-Paul (2016) ESSNAUT 2016 cruise. RV L'Atalante. http://dx.doi.org/10.17600/16000500	ESN_PL07	ESN_2016-04-07Z_PL07_CT4_sediment-sampler-(pushcorer)-deployed-with-ROV	2016-04-07Z	not-provided	42.9423	not-provided	6.7426	not-provided	2416.59	sediment-sampler-(pushcorer)-deployed-with-ROV	20	marine benthic biome (ENVO:01000024)	[MS] Mediterranean Sea (MRGID 1905)	continental margin (ENVO:01000298)	not-provided	not-provided	not-provided	not-provided	marine sediment (ENVO:00002113)	0	1
eDNAB0003159	PRJEB33873	CCU_AAYYOSTA_2_H52JJBCX2.12BA367	ESSNAUT_PL07_CT4_0_1_pool_DNA_10g_NEB_NUII_rep2	18S_V4_TAReukF1_TAReukR	ERS3727385	SAMEA5938914	CDP_AAAD	ERX4010710	ERR4009308	ESSNAUT_PL07_CT4_0_1_pool_rep1	PowerMax Soil DNA Isolation Kit	DNA	>1,000; 500-1,000; 250-500; 100-250; 40-100	1.4+1.2+1.5+10+10=24.1 g	0.9	2415	42.9423	6.7426	Continental slope	Gulf of Lyon, Western Mediterranean	submitted@ENA 20190906	ESN_2016-04-07Z_PL07_CT4_sediment-sampler-(pushcorer)-deployed-with-ROV_sediment-layer-(0-1cm)-below-seabed_size-fractionated-(><µm)_eDNAB0003159	408172	marine metagenome	This sample (eDNAB0003159) was collected at station PL07 during campaign ESSNAUT-2016, using a sediment-sampler-(pushcorer)-deployed-with-ROV. The sampling event occurred at position latitudeN=42.9423 and longitudeE=6.7426, on date/time=2016-04-07Z, at a depth of 2416.59 m. The sample material was collected in the marine biome (ENVO:00000447), targeting a layer of marine sediment (ENVO:00002113),…	ESSNAUT-2016	RV L'Atalante (http://www.flotteoceanographique.fr/La-flotte/Navires/Navires-hauturiers/L-Atalante)	JUSTINIANO Jean-Paul (2016) ESSNAUT 2016 cruise. RV L'Atalante. http://dx.doi.org/10.17600/16000500	ESN_PL07	ESN_2016-04-07Z_PL07_CT4_sediment-sampler-(pushcorer)-deployed-with-ROV	2016-04-07Z	not-provided	42.9423	not-provided	6.7426	not-provided	2416.59	sediment-sampler-(pushcorer)-deployed-with-ROV	20	marine benthic biome (ENVO:01000024)	[MS] Mediterranean Sea (MRGID 1905)	continental margin (ENVO:01000298)	not-provided	not-provided	not-provided	not-provided	marine sediment (ENVO:00002113)	0	1
eDNAB0003159	PRJEB33873	CCU_AAYYOSTA_2_H52JJBCX2.12BA367	ESSNAUT_PL07_CT4_0_1_pool_DNA_10g_NEB_NUII_rep2	18S_V4_TAReukF1_TAReukR	ERS3727385	SAMEA5938914	CDP_AAAD	ERX4010710	ERR4009308	ESSNAUT_PL07_CT4_0_1_pool_rep2	PowerMax Soil DNA Isolation Kit	DNA	>1,000; 500-1,000; 250-500; 100-250; 40-100	1.4+1.2+1.5+10+10=24.1 g	1.2	2415	42.9423	6.7426	Continental slope	Gulf of Lyon, Western Mediterranean	submitted@ENA 20190906	ESN_2016-04-07Z_PL07_CT4_sediment-sampler-(pushcorer)-deployed-with-ROV_sediment-layer-(0-1cm)-below-seabed_size-fractionated-(><µm)_eDNAB0003159	408172	marine metagenome	This sample (eDNAB0003159) was collected at station PL07 during campaign ESSNAUT-2016, using a sediment-sampler-(pushcorer)-deployed-with-ROV. The sampling event occurred at position latitudeN=42.9423 and longitudeE=6.7426, on date/time=2016-04-07Z, at a depth of 2416.59 m. The sample material was collected in the marine biome (ENVO:00000447), targeting a layer of marine sediment (ENVO:00002113),…	ESSNAUT-2016	RV L'Atalante (http://www.flotteoceanographique.fr/La-flotte/Navires/Navires-hauturiers/L-Atalante)	JUSTINIANO Jean-Paul (2016) ESSNAUT 2016 cruise. RV L'Atalante. http://dx.doi.org/10.17600/16000500	ESN_PL07	ESN_2016-04-07Z_PL07_CT4_sediment-sampler-(pushcorer)-deployed-with-ROV	2016-04-07Z	not-provided	42.9423	not-provided	6.7426	not-provided	2416.59	sediment-sampler-(pushcorer)-deployed-with-ROV	20	marine benthic biome (ENVO:01000024)	[MS] Mediterranean Sea (MRGID 1905)	continental margin (ENVO:01000298)	not-provided	not-provided	not-provided	not-provided	marine sediment (ENVO:00002113)	0	1
eDNAB0003160	PRJEB33873	CCU_AAYZOSTA_2_H52JJBCX2.12BA379	ESSNAUT_PL11_CT4_0_1_pool_DNA_10g_NEB_NUII	18S_V4_TAReukF1_TAReukR	ERS3727386	SAMEA5938915	CDP_AAAF	ERX4010717	ERR4009315	ESSNAUT_PL11_CT4_0_1_pool_rep1	PowerMax Soil DNA Isolation Kit	DNA	>1,000; 500-1,000; 250-500; 100-250; 40-100	0.7+0.4+5.4+6.9+10=23.4 g	0.3	2418	42.9423	6.7423	Continental slope	Gulf of Lyon, Western Mediterranean	submitted@ENA 20190906	ESN_2016-04-11Z_PL11_CT4_sediment-sampler-(pushcorer)-deployed-with-ROV_sediment-layer-(0-1cm)-below-seabed_size-fractionated-(><µm)_eDNAB0003160	408172	marine metagenome	This sample (eDNAB0003160) was collected at station PL11 during campaign ESSNAUT-2016, using a sediment-sampler-(pushcorer)-deployed-with-ROV. The sampling event occurred at position latitudeN=42.9425 and longitudeE=6.744, on date/time=2016-04-11Z, at a depth of 2416.94 m. The sample material was collected in the marine biome (ENVO:00000447), targeting a layer of marine sediment (ENVO:00002113), …	ESSNAUT-2016	RV L'Atalante (http://www.flotteoceanographique.fr/La-flotte/Navires/Navires-hauturiers/L-Atalante)	JUSTINIANO Jean-Paul (2016) ESSNAUT 2016 cruise. RV L'Atalante. http://dx.doi.org/10.17600/16000500	ESN_PL11	ESN_2016-04-11Z_PL11_CT4_sediment-sampler-(pushcorer)-deployed-with-ROV	2016-04-11Z	not-provided	42.9425	not-provided	6.744	not-provided	2416.94	sediment-sampler-(pushcorer)-deployed-with-ROV	20	marine benthic biome (ENVO:01000024)	[MS] Mediterranean Sea (MRGID 1905)	continental margin (ENVO:01000298)	not-provided	not-provided	not-provided	not-provided	marine sediment (ENVO:00002113)	0	1
eDNAB0003160	PRJEB33873	CCU_AAYZOSTA_2_H52JJBCX2.12BA379	ESSNAUT_PL11_CT4_0_1_pool_DNA_10g_NEB_NUII	18S_V4_TAReukF1_TAReukR	ERS3727386	SAMEA5938915	CDP_AAAF	ERX4010717	ERR4009315	ESSNAUT_PL11_CT4_0_1_pool_rep2	PowerMax Soil DNA Isolation Kit	DNA	>1,000; 500-1,000; 250-500; 100-250; 40-100	0.7+0.4+5.4+6.9+10=23.4 g	0.3	2418	42.9423	6.7423	Continental slope	Gulf of Lyon, Western Mediterranean	submitted@ENA 20190906	ESN_2016-04-11Z_PL11_CT4_sediment-sampler-(pushcorer)-deployed-with-ROV_sediment-layer-(0-1cm)-below-seabed_size-fractionated-(><µm)_eDNAB0003160	408172	marine metagenome	This sample (eDNAB0003160) was collected at station PL11 during campaign ESSNAUT-2016, using a sediment-sampler-(pushcorer)-deployed-with-ROV. The sampling event occurred at position latitudeN=42.9425 and longitudeE=6.744, on date/time=2016-04-11Z, at a depth of 2416.94 m. The sample material was collected in the marine biome (ENVO:00000447), targeting a layer of marine sediment (ENVO:00002113), …	ESSNAUT-2016	RV L'Atalante (http://www.flotteoceanographique.fr/La-flotte/Navires/Navires-hauturiers/L-Atalante)	JUSTINIANO Jean-Paul (2016) ESSNAUT 2016 cruise. RV L'Atalante. http://dx.doi.org/10.17600/16000500	ESN_PL11	ESN_2016-04-11Z_PL11_CT4_sediment-sampler-(pushcorer)-deployed-with-ROV	2016-04-11Z	not-provided	42.9425	not-provided	6.744	not-provided	2416.94	sediment-sampler-(pushcorer)-deployed-with-ROV	20	marine benthic biome (ENVO:01000024)	[MS] Mediterranean Sea (MRGID 1905)	continental margin (ENVO:01000298)	not-provided	not-provided	not-provided	not-provided	marine sediment (ENVO:00002113)	0	1
eDNAB0000149	PRJEB37673	CCR_AAFXOSTA_1_HGWCMBCX2.12BA032	ESSNAUT_PL7_Salsa1Bol3_20	COI_m1COIintF_jgHCO2198	ERS3168260	SAMEA5361621	CCP_AAEF	ERX4011657	ERR4010255	ESSNAUT_PL7_Salsa1Bol3_20	Tara Oceans extraction protocol	DNA	> 20	4,740 L	6.96	2417	42.9423	6.7426	Continental slope	Gulf of Lyon, Western Mediterranean	submitted@ENA 20190414	ESN_2016-04-07Z_PL07_S1B3_water-sampler-(in-situ-pump)-deployed-with-ROV_water-layer-(90-70m)-above-seabed_size-fractionated-(>20µm)_eDNAB0000149	408172	marine metagenome	This sample (eDNAB0000149) was collected at station PL07 during campaign ESSNAUT-2016, using a water-sampler-(in-situ-pump)-deployed-with-ROV. The sampling event occurred at position latitudeN=42.9423 and longitudeE=6.7426, on date/time=2016-04-07Z, at a depth of 2416.59 m. The sample material was collected in the marine biome (ENVO:00000447), targeting a layer of seawater (ENVO:00002149) above m…	ESSNAUT-2016	RV L'Atalante (http://www.flotteoceanographique.fr/La-flotte/Navires/Navires-hauturiers/L-Atalante)	JUSTINIANO Jean-Paul (2016) ESSNAUT 2016 cruise. RV L'Atalante. http://dx.doi.org/10.17600/16000500	ESN_PL07	ESN_2016-04-07Z_PL07_S1B3_water-sampler-(in-situ-pump)-deployed-with-ROV	2016-04-07Z	not-provided	42.9423	not-provided	6.7426	not-provided	2416.59	water-sampler-(in-situ-pump)-deployed-with-ROV	not-available	marine benthic biome (ENVO:01000024)	[MS] Mediterranean Sea (MRGID 1905)	continental margin (ENVO:01000298)	not-provided	not-provided	not-provided	not-provided	seawater (ENVO:00002149) above marine sediment	not-available	not-available
eDNAB0000150	PRJEB37673	CCR_AAFYOSTA_1_HGWCMBCX2.12BA044	ESSNAUT_PL7_Salsa1Bol5_20	COI_m1COIintF_jgHCO2198	ERS3168262	SAMEA5361623	CCP_AAEG	ERX4011658	ERR4010256	ESSNAUT_PL7_Salsa1Bol5_20	Tara Oceans extraction protocol	DNA	> 20	4,740 L	5	2417	42.9423	6.7426	Continental slope	Gulf of Lyon, Western Mediterranean	submitted@ENA 20190414	ESN_2016-04-07Z_PL07_S1B5_water-sampler-(in-situ-pump)-deployed-with-ROV_water-layer-(90-70m)-above-seabed_size-fractionated-(>20µm)_eDNAB0000150	408172	marine metagenome	This sample (eDNAB0000150) was collected at station PL07 during campaign ESSNAUT-2016, using a water-sampler-(in-situ-pump)-deployed-with-ROV. The sampling event occurred at position latitudeN=42.9423 and longitudeE=6.7426, on date/time=2016-04-07Z, at a depth of 2416.59 m. The sample material was collected in the marine biome (ENVO:00000447), targeting a layer of seawater (ENVO:00002149) above m…	ESSNAUT-2016	RV L'Atalante (http://www.flotteoceanographique.fr/La-flotte/Navires/Navires-hauturiers/L-Atalante)	JUSTINIANO Jean-Paul (2016) ESSNAUT 2016 cruise. RV L'Atalante. http://dx.doi.org/10.17600/16000500	ESN_PL07	ESN_2016-04-07Z_PL07_S1B5_water-sampler-(in-situ-pump)-deployed-with-ROV	2016-04-07Z	not-provided	42.9423	not-provided	6.7426	not-provided	2416.59	water-sampler-(in-situ-pump)-deployed-with-ROV	not-available	marine benthic biome (ENVO:01000024)	[MS] Mediterranean Sea (MRGID 1905)	continental margin (ENVO:01000298)	not-provided	not-provided	not-provided	not-provided	seawater (ENVO:00002149) above marine sediment	not-available	not-available
eDNAB0000155	PRJEB37673	CCR_AAGQOSTA_1_HGWCMBCX2.12BA070	ESSNAUT_PL9_Salsa2Bol2_20	COI_m1COIintF_jgHCO2198	ERS3168264	SAMEA5361625	CCP_AAEH	ERX4011675	ERR4010273	ESSNAUT_PL9_Salsa2Bol2_20	Tara Oceans extraction protocol	DNA	> 20	5,400 L	16.3	1152	43.2237	6.8876	Continental slope	Gulf of Lyon, Western Mediterranean	submitted@ENA 20190414	ESN_2016-04-09Z_PL09_S2B2_water-sampler-(in-situ-pump)-deployed-with-ROV_water-layer-(90-70m)-above-seabed_size-fractionated-(>20µm)_eDNAB0000155	408172	marine metagenome	This sample (eDNAB0000155) was collected at station PL09 during campaign ESSNAUT-2016, using a water-sampler-(in-situ-pump)-deployed-with-ROV. The sampling event occurred at position latitudeN=43.2237 and longitudeE=6.8876, on date/time=2016-04-09Z, at a depth of 1152.28 m. The sample material was collected in the marine biome (ENVO:00000447), targeting a layer of seawater (ENVO:00002149) above m…	ESSNAUT-2016	RV L'Atalante (http://www.flotteoceanographique.fr/La-flotte/Navires/Navires-hauturiers/L-Atalante)	JUSTINIANO Jean-Paul (2016) ESSNAUT 2016 cruise. RV L'Atalante. http://dx.doi.org/10.17600/16000500	ESN_PL09	ESN_2016-04-09Z_PL09_S2B2_water-sampler-(in-situ-pump)-deployed-with-ROV	2016-04-09Z	not-provided	43.2237	not-provided	6.8876	not-provided	1152.28	water-sampler-(in-situ-pump)-deployed-with-ROV	not-available	marine benthic biome (ENVO:01000024)	[MS] Mediterranean Sea (MRGID 1905)	continental margin (ENVO:01000298)	not-provided	not-provided	not-provided	not-provided	seawater (ENVO:00002149) above marine sediment	not-available	not-available
eDNAB0000157	PRJEB37673	CCR_AAGROSTA_1_HGWCMBCX2.12BA082	ESSNAUT_PL9_Salsa2Bol4_20	COI_m1COIintF_jgHCO2198	ERS3168266	SAMEA5361627	CCP_AAEI	ERX4011676	ERR4010274	ESSNAUT_PL9_Salsa2Bol4_20	Tara Oceans extraction protocol	DNA	> 20	5,400 L	6.46	1152	43.2237	6.8876	Continental slope	Gulf of Lyon, Western Mediterranean	submitted@ENA 20190414	ESN_2016-04-09Z_PL09_S2B4_water-sampler-(in-situ-pump)-deployed-with-ROV_water-layer-(90-70m)-above-seabed_size-fractionated-(>20µm)_eDNAB0000157	408172	marine metagenome	This sample (eDNAB0000157) was collected at station PL09 during campaign ESSNAUT-2016, using a water-sampler-(in-situ-pump)-deployed-with-ROV. The sampling event occurred at position latitudeN=43.2237 and longitudeE=6.8876, on date/time=2016-04-09Z, at a depth of 1152.28 m. The sample material was collected in the marine biome (ENVO:00000447), targeting a layer of seawater (ENVO:00002149) above m…	ESSNAUT-2016	RV L'Atalante (http://www.flotteoceanographique.fr/La-flotte/Navires/Navires-hauturiers/L-Atalante)	JUSTINIANO Jean-Paul (2016) ESSNAUT 2016 cruise. RV L'Atalante. http://dx.doi.org/10.17600/16000500	ESN_PL09	ESN_2016-04-09Z_PL09_S2B4_water-sampler-(in-situ-pump)-deployed-with-ROV	2016-04-09Z	not-provided	43.2237	not-provided	6.8876	not-provided	1152.28	water-sampler-(in-situ-pump)-deployed-with-ROV	not-available	marine benthic biome (ENVO:01000024)	[MS] Mediterranean Sea (MRGID 1905)	continental margin (ENVO:01000298)	not-provided	not-provided	not-provided	not-provided	seawater (ENVO:00002149) above marine sediment	not-available	not-available
eDNAB0000222	PRJEB37673	CCR_AAFVOSTA_1_HGWCMBCX2.12BA008	ESSNAUT_PL11_Salsa3Bol2_20	COI_m1COIintF_jgHCO2198	ERS3168331	SAMEA5361692	CCP_AADX	ERX4011655	ERR4010253	ESSNAUT_PL11_Salsa3Bol2_20	Tara Oceans extraction protocol	DNA	> 20	6,300 L	3.02	2417	42.9425	6.744	Continental slope	Gulf of Lyon, Western Mediterranean	submitted@ENA 20190414	ESN_2016-04-11Z_PL11_S3B2_water-sampler-(in-situ-pump)-deployed-with-ROV_water-layer-(90-70m)-above-seabed_size-fractionated-(>20µm)_eDNAB0000222	408172	marine metagenome	This sample (eDNAB0000222) was collected at station PL11 during campaign ESSNAUT-2016, using a water-sampler-(in-situ-pump)-deployed-with-ROV. The sampling event occurred at position latitudeN=42.9425 and longitudeE=6.744, on date/time=2016-04-11Z, at a depth of 2416.94 m. The sample material was collected in the marine biome (ENVO:00000447), targeting a layer of seawater (ENVO:00002149) above ma…	ESSNAUT-2016	RV L'Atalante (http://www.flotteoceanographique.fr/La-flotte/Navires/Navires-hauturiers/L-Atalante)	JUSTINIANO Jean-Paul (2016) ESSNAUT 2016 cruise. RV L'Atalante. http://dx.doi.org/10.17600/16000500	ESN_PL11	ESN_2016-04-11Z_PL11_S3B2_water-sampler-(in-situ-pump)-deployed-with-ROV	2016-04-11Z	not-provided	42.9425	not-provided	6.744	not-provided	2416.94	water-sampler-(in-situ-pump)-deployed-with-ROV	not-available	marine benthic biome (ENVO:01000024)	[MS] Mediterranean Sea (MRGID 1905)	continental margin (ENVO:01000298)	not-provided	not-provided	not-provided	not-provided	seawater (ENVO:00002149) above marine sediment	not-available	not-available
eDNAB0000224	PRJEB37673	CCR_AAFWOSTA_1_HGWCMBCX2.12BA020	ESSNAUT_PL11_Salsa3Bol4_20	COI_m1COIintF_jgHCO2198	ERS3168333	SAMEA5361694	CCP_AADY	ERX4011656	ERR4010254	ESSNAUT_PL11_Salsa3Bol4_20	Tara Oceans extraction protocol	DNA	> 20	6,300 L	3.22	2417	42.9425	6.744	Continental slope	Gulf of Lyon, Western Mediterranean	submitted@ENA 20190414	ESN_2016-04-11Z_PL11_S3B4_water-sampler-(in-situ-pump)-deployed-with-ROV_water-layer-(90-70m)-above-seabed_size-fractionated-(>20µm)_eDNAB0000224	408172	marine metagenome	This sample (eDNAB0000224) was collected at station PL11 during campaign ESSNAUT-2016, using a water-sampler-(in-situ-pump)-deployed-with-ROV. The sampling event occurred at position latitudeN=42.9425 and longitudeE=6.744, on date/time=2016-04-11Z, at a depth of 2416.94 m. The sample material was collected in the marine biome (ENVO:00000447), targeting a layer of seawater (ENVO:00002149) above ma…	ESSNAUT-2016	RV L'Atalante (http://www.flotteoceanographique.fr/La-flotte/Navires/Navires-hauturiers/L-Atalante)	JUSTINIANO Jean-Paul (2016) ESSNAUT 2016 cruise. RV L'Atalante. http://dx.doi.org/10.17600/16000500	ESN_PL11	ESN_2016-04-11Z_PL11_S3B4_water-sampler-(in-situ-pump)-deployed-with-ROV	2016-04-11Z	not-provided	42.9425	not-provided	6.744	not-provided	2416.94	water-sampler-(in-situ-pump)-deployed-with-ROV	not-available	marine benthic biome (ENVO:01000024)	[MS] Mediterranean Sea (MRGID 1905)	continental margin (ENVO:01000298)	not-provided	not-provided	not-provided	not-provided	seawater (ENVO:00002149) above marine sediment	not-available	not-available
eDNAB0002504	PRJEB37673	CCR_AAGOOSTA_1_HGWCMBCX2.12BA046	ESSNAUT_PL7_PBT2_2	COI_m1COIintF_jgHCO2198	ERS3726730	SAMEA5938259	CCP_AAFO	ERX4011673	ERR4010271	ESSNAUT_PL7_PBT2_2	Tara Oceans extraction protocol	DNA	2.0-20	7.5 L	0.01	2417	42.9423	6.7426	Continental slope	Gulf of Lyon, Western Mediterranean	submitted@ENA 20190906	ESN_2016-04-07Z_PL07_PBT2_water-sampler-(sterile-sampling-box)-deployed-with-ROV_water-layer-(30-60m)-above-seabed_size-fractionated-(2-20µm)_eDNAB0002504	408172	marine metagenome	This sample (eDNAB0002504) was collected at station PL07 during campaign ESSNAUT-2016, using a water-sampler-(sterile-sampling-box)-deployed-with-ROV. The sampling event occurred at position latitudeN=42.9423 and longitudeE=6.7426, on date/time=2016-04-07Z, at a depth of 2416.59 m. The sample material was collected in the marine biome (ENVO:00000447), targeting a layer of seawater (ENVO:00002149)…	ESSNAUT-2016	RV L'Atalante (http://www.flotteoceanographique.fr/La-flotte/Navires/Navires-hauturiers/L-Atalante)	JUSTINIANO Jean-Paul (2016) ESSNAUT 2016 cruise. RV L'Atalante. http://dx.doi.org/10.17600/16000500	ESN_PL07	ESN_2016-04-07Z_PL07_PBT2_water-sampler-(sterile-sampling-box)-deployed-with-ROV	2016-04-07Z	not-provided	42.9423	not-provided	6.7426	not-provided	2416.59	water-sampler-(sterile-sampling-box)-deployed-with-ROV	not-available	marine benthic biome (ENVO:01000024)	[MS] Mediterranean Sea (MRGID 1905)	continental margin (ENVO:01000298)	not-provided	not-provided	not-provided	not-provided	seawater (ENVO:00002149) above marine sediment	not-available	not-available
eDNAB0002505	PRJEB37673	CCR_AAGNOSTA_1_HGWCMBCX2.12BA034	ESSNAUT_PL7_PBT2_20	COI_m1COIintF_jgHCO2198	ERS3726731	SAMEA5938260	CCP_AAFN	ERX4011672	ERR4010270	ESSNAUT_PL7_PBT2_20	Tara Oceans extraction protocol	DNA	> 20	7.5 L	0.01	2417	42.9423	6.7426	Continental slope	Gulf of Lyon, Western Mediterranean	submitted@ENA 20190906	ESN_2016-04-07Z_PL07_PBT2_water-sampler-(sterile-sampling-box)-deployed-with-ROV_water-layer-(30-60m)-above-seabed_size-fractionated-(>20µm)_eDNAB0002505	408172	marine metagenome	This sample (eDNAB0002505) was collected at station PL07 during campaign ESSNAUT-2016, using a water-sampler-(sterile-sampling-box)-deployed-with-ROV. The sampling event occurred at position latitudeN=42.9423 and longitudeE=6.7426, on date/time=2016-04-07Z, at a depth of 2416.59 m. The sample material was collected in the marine biome (ENVO:00000447), targeting a layer of seawater (ENVO:00002149)…	ESSNAUT-2016	RV L'Atalante (http://www.flotteoceanographique.fr/La-flotte/Navires/Navires-hauturiers/L-Atalante)	JUSTINIANO Jean-Paul (2016) ESSNAUT 2016 cruise. RV L'Atalante. http://dx.doi.org/10.17600/16000500	ESN_PL07	ESN_2016-04-07Z_PL07_PBT2_water-sampler-(sterile-sampling-box)-deployed-with-ROV	2016-04-07Z	not-provided	42.9423	not-provided	6.7426	not-provided	2416.59	water-sampler-(sterile-sampling-box)-deployed-with-ROV	not-available	marine benthic biome (ENVO:01000024)	[MS] Mediterranean Sea (MRGID 1905)	continental margin (ENVO:01000298)	not-provided	not-provided	not-provided	not-provided	seawater (ENVO:00002149) above marine sediment	not-available	not-available
eDNAB0002507	PRJEB37673	CCR_AAGCOSTA_1_HGWCMBCX2.12BA092	ESSNAUT_PL10_PBT2_2	COI_m1COIintF_jgHCO2198	ERS3726733	SAMEA5938262	CCP_AAEK	ERX4011663	ERR4010261	ESSNAUT_PL10_PBT2_2	Tara Oceans extraction protocol	DNA	2.0-20	7.5 L	0.01	2420	42.9425	6.7444	Continental slope	Gulf of Lyon, Western Mediterranean	submitted@ENA 20190906	ESN_2016-04-10Z_PL10_PBT2_water-sampler-(sterile-sampling-box)-deployed-with-ROV_water-layer-(30-60m)-above-seabed_size-fractionated-(2-20µm)_eDNAB0002507	408172	marine metagenome	This sample (eDNAB0002507) was collected at station PL10 during campaign ESSNAUT-2016, using a water-sampler-(sterile-sampling-box)-deployed-with-ROV. The sampling event occurred at position latitudeN=42.9425 and longitudeE=6.7444, on date/time=2016-04-10Z, at a depth of 2420.03 m. The sample material was collected in the marine biome (ENVO:00000447), targeting a layer of seawater (ENVO:00002149)…	ESSNAUT-2016	RV L'Atalante (http://www.flotteoceanographique.fr/La-flotte/Navires/Navires-hauturiers/L-Atalante)	JUSTINIANO Jean-Paul (2016) ESSNAUT 2016 cruise. RV L'Atalante. http://dx.doi.org/10.17600/16000500	ESN_PL10	ESN_2016-04-10Z_PL10_PBT2_water-sampler-(sterile-sampling-box)-deployed-with-ROV	2016-04-10Z	not-provided	42.9425	not-provided	6.7444	not-provided	2420.03	water-sampler-(sterile-sampling-box)-deployed-with-ROV	not-available	marine benthic biome (ENVO:01000024)	[MS] Mediterranean Sea (MRGID 1905)	continental margin (ENVO:01000298)	not-provided	not-provided	not-provided	not-provided	seawater (ENVO:00002149) above marine sediment	not-available	not-available
eDNAB0002508	PRJEB37673	CCR_AAGDOSTA_1_HGWCMBCX2.12BA009	ESSNAUT_PL10_PBT2_20	COI_m1COIintF_jgHCO2198	ERS3726734	SAMEA5938263	CCP_AAEL	ERX4011664	ERR4010262	ESSNAUT_PL10_PBT2_20	Tara Oceans extraction protocol	DNA	> 20	7.5 L	0.01	2420	42.9425	6.7444	Continental slope	Gulf of Lyon, Western Mediterranean	submitted@ENA 20190906	ESN_2016-04-10Z_PL10_PBT2_water-sampler-(sterile-sampling-box)-deployed-with-ROV_water-layer-(30-60m)-above-seabed_size-fractionated-(>20µm)_eDNAB0002508	408172	marine metagenome	This sample (eDNAB0002508) was collected at station PL10 during campaign ESSNAUT-2016, using a water-sampler-(sterile-sampling-box)-deployed-with-ROV. The sampling event occurred at position latitudeN=42.9425 and longitudeE=6.7444, on date/time=2016-04-10Z, at a depth of 2420.03 m. The sample material was collected in the marine biome (ENVO:00000447), targeting a layer of seawater (ENVO:00002149)…	ESSNAUT-2016	RV L'Atalante (http://www.flotteoceanographique.fr/La-flotte/Navires/Navires-hauturiers/L-Atalante)	JUSTINIANO Jean-Paul (2016) ESSNAUT 2016 cruise. RV L'Atalante. http://dx.doi.org/10.17600/16000500	ESN_PL10	ESN_2016-04-10Z_PL10_PBT2_water-sampler-(sterile-sampling-box)-deployed-with-ROV	2016-04-10Z	not-provided	42.9425	not-provided	6.7444	not-provided	2420.03	water-sampler-(sterile-sampling-box)-deployed-with-ROV	not-available	marine benthic biome (ENVO:01000024)	[MS] Mediterranean Sea (MRGID 1905)	continental margin (ENVO:01000298)	not-provided	not-provided	not-provided	not-provided	seawater (ENVO:00002149) above marine sediment	not-available	not-available
eDNAB0003316	PRJEB37673	CDX_AABMOSTA_1_HGYNHBCX2.12BA107	NC_EXT	COI_m1COIintF_jgHCO2198	ERS4415318	SAMEA6655849	CDW_AAAC	ERX4098866	ERR4131493	Water_extraction_blank	Tara Oceans extraction protocol	DNA	NA	NA	0.2	NA	NA	NA	Continental slope	Gulf of Lyon, Western Mediterranean	submitted@ENA 20200409	GENOSCOPE_in-the-lab_negative-control_CTRL	408172	marine metagenome	This sample (eDNAB0003316) is an extraction negative control.	not-available	not-available	not-available	GENOSCOPE_in-the-lab	GENOSCOPE_9999-99-99T99:99Z_in-the-lab_negative-control_no-sampling-device	9999-99-99T99:99Z	not-available	not-available	not-available	not-available	not-available	not-available	no-sampling-device	not-available	not-available	not-available	not-available	not-provided	not-provided	not-provided	not-provided	not-available	not-available	not-available
eDNAB0000081	PRJEB33873	CCU_ABEHOSTA_2_H3WJNBCX2.12BA162	ESSNAUT_PL06_CT2_0_1_DNA_10g_SLC_rep1	COI_m1COIintF_jgHCO2198	ERS3168190	SAMEA5361551	CDP_AAAA,CDP_AABL	ERX4010719	ERR4009317	ESSNAUT_PL06_CT2_0_1_rep1	PowerMax Soil DNA Isolation Kit	DNA	NA	2 g	1.1	2417	42.9422	6.7422	Continental slope	Gulf of Lyon, Western Mediterranean	submitted@ENA 20190414, 1 sampleID in registry = 2 sampleIDs at genoscope	ESN_2016-04-06Z_PL06_CT2_sediment-sampler-(pushcorer)-deployed-with-ROV_sediment-layer-(0-1cm)-below-seabed_not-size-fractionated_eDNAB0000081	408172	marine metagenome	This sample (eDNAB0000081) was collected at station PL06 during campaign ESSNAUT-2016, using a sediment-sampler-(pushcorer)-deployed-with-ROV. The sampling event occurred at position latitudeN=42.9422 and longitudeE=6.7422, on date/time=2016-04-06Z, at a depth of 2417 m. The sample material was collected in the marine biome (ENVO:00000447), targeting a layer of marine sediment (ENVO:00002113), 0-…	ESSNAUT-2016	RV L'Atalante (http://www.flotteoceanographique.fr/La-flotte/Navires/Navires-hauturiers/L-Atalante)	JUSTINIANO Jean-Paul (2016) ESSNAUT 2016 cruise. RV L'Atalante. http://dx.doi.org/10.17600/16000500	ESN_PL06	ESN_2016-04-06Z_PL06_CT2_sediment-sampler-(pushcorer)-deployed-with-ROV	2016-04-06Z	not-provided	42.9422	not-provided	6.7422	not-provided	2417	sediment-sampler-(pushcorer)-deployed-with-ROV	20	marine benthic biome (ENVO:01000024)	[MS] Mediterranean Sea (MRGID 1905)	continental margin (ENVO:01000298)	not-provided	not-provided	not-provided	not-provided	marine sediment (ENVO:00002113)	0	1
eDNAB0000081	PRJEB33873	CCU_ABEHOSTA_2_H3WJNBCX2.12BA162	ESSNAUT_PL06_CT2_0_1_DNA_10g_SLC_rep1	COI_m1COIintF_jgHCO2198	ERS3168190	SAMEA5361551	CDP_AAAA,CDP_AABL	ERX4010719	ERR4009317	ESSNAUT_PL06_CT2_0_1_rep2	PowerMax Soil DNA Isolation Kit	DNA	NA	2 g	1	2417	42.9422	6.7422	Continental slope	Gulf of Lyon, Western Mediterranean	submitted@ENA 20190414, 1 sampleID in registry = 2 sampleIDs at genoscope	ESN_2016-04-06Z_PL06_CT2_sediment-sampler-(pushcorer)-deployed-with-ROV_sediment-layer-(0-1cm)-below-seabed_not-size-fractionated_eDNAB0000081	408172	marine metagenome	This sample (eDNAB0000081) was collected at station PL06 during campaign ESSNAUT-2016, using a sediment-sampler-(pushcorer)-deployed-with-ROV. The sampling event occurred at position latitudeN=42.9422 and longitudeE=6.7422, on date/time=2016-04-06Z, at a depth of 2417 m. The sample material was collected in the marine biome (ENVO:00000447), targeting a layer of marine sediment (ENVO:00002113), 0-…	ESSNAUT-2016	RV L'Atalante (http://www.flotteoceanographique.fr/La-flotte/Navires/Navires-hauturiers/L-Atalante)	JUSTINIANO Jean-Paul (2016) ESSNAUT 2016 cruise. RV L'Atalante. http://dx.doi.org/10.17600/16000500	ESN_PL06	ESN_2016-04-06Z_PL06_CT2_sediment-sampler-(pushcorer)-deployed-with-ROV	2016-04-06Z	not-provided	42.9422	not-provided	6.7422	not-provided	2417	sediment-sampler-(pushcorer)-deployed-with-ROV	20	marine benthic biome (ENVO:01000024)	[MS] Mediterranean Sea (MRGID 1905)	continental margin (ENVO:01000298)	not-provided	not-provided	not-provided	not-provided	marine sediment (ENVO:00002113)	0	1
eDNAB0000081	PRJEB33873	CCU_ABEIOSTA_2_H3WJNBCX2.12BA174	ESSNAUT_PL06_CT2_0_1_DNA_10g_SLC_rep2	COI_m1COIintF_jgHCO2198	ERS3168190	SAMEA5361551	CDP_AAAA,CDP_AABL	ERX4010720	ERR4009318	ESSNAUT_PL06_CT2_0_1_rep1	PowerMax Soil DNA Isolation Kit	DNA	NA	2 g	1.1	2417	42.9422	6.7422	Continental slope	Gulf of Lyon, Western Mediterranean	submitted@ENA 20190414, 1 sampleID in registry = 2 sampleIDs at genoscope	ESN_2016-04-06Z_PL06_CT2_sediment-sampler-(pushcorer)-deployed-with-ROV_sediment-layer-(0-1cm)-below-seabed_not-size-fractionated_eDNAB0000081	408172	marine metagenome	This sample (eDNAB0000081) was collected at station PL06 during campaign ESSNAUT-2016, using a sediment-sampler-(pushcorer)-deployed-with-ROV. The sampling event occurred at position latitudeN=42.9422 and longitudeE=6.7422, on date/time=2016-04-06Z, at a depth of 2417 m. The sample material was collected in the marine biome (ENVO:00000447), targeting a layer of marine sediment (ENVO:00002113), 0-…	ESSNAUT-2016	RV L'Atalante (http://www.flotteoceanographique.fr/La-flotte/Navires/Navires-hauturiers/L-Atalante)	JUSTINIANO Jean-Paul (2016) ESSNAUT 2016 cruise. RV L'Atalante. http://dx.doi.org/10.17600/16000500	ESN_PL06	ESN_2016-04-06Z_PL06_CT2_sediment-sampler-(pushcorer)-deployed-with-ROV	2016-04-06Z	not-provided	42.9422	not-provided	6.7422	not-provided	2417	sediment-sampler-(pushcorer)-deployed-with-ROV	20	marine benthic biome (ENVO:01000024)	[MS] Mediterranean Sea (MRGID 1905)	continental margin (ENVO:01000298)	not-provided	not-provided	not-provided	not-provided	marine sediment (ENVO:00002113)	0	1
eDNAB0000081	PRJEB33873	CCU_ABEIOSTA_2_H3WJNBCX2.12BA174	ESSNAUT_PL06_CT2_0_1_DNA_10g_SLC_rep2	COI_m1COIintF_jgHCO2198	ERS3168190	SAMEA5361551	CDP_AAAA,CDP_AABL	ERX4010720	ERR4009318	ESSNAUT_PL06_CT2_0_1_rep2	PowerMax Soil DNA Isolation Kit	DNA	NA	2 g	1	2417	42.9422	6.7422	Continental slope	Gulf of Lyon, Western Mediterranean	submitted@ENA 20190414, 1 sampleID in registry = 2 sampleIDs at genoscope	ESN_2016-04-06Z_PL06_CT2_sediment-sampler-(pushcorer)-deployed-with-ROV_sediment-layer-(0-1cm)-below-seabed_not-size-fractionated_eDNAB0000081	408172	marine metagenome	This sample (eDNAB0000081) was collected at station PL06 during campaign ESSNAUT-2016, using a sediment-sampler-(pushcorer)-deployed-with-ROV. The sampling event occurred at position latitudeN=42.9422 and longitudeE=6.7422, on date/time=2016-04-06Z, at a depth of 2417 m. The sample material was collected in the marine biome (ENVO:00000447), targeting a layer of marine sediment (ENVO:00002113), 0-…	ESSNAUT-2016	RV L'Atalante (http://www.flotteoceanographique.fr/La-flotte/Navires/Navires-hauturiers/L-Atalante)	JUSTINIANO Jean-Paul (2016) ESSNAUT 2016 cruise. RV L'Atalante. http://dx.doi.org/10.17600/16000500	ESN_PL06	ESN_2016-04-06Z_PL06_CT2_sediment-sampler-(pushcorer)-deployed-with-ROV	2016-04-06Z	not-provided	42.9422	not-provided	6.7422	not-provided	2417	sediment-sampler-(pushcorer)-deployed-with-ROV	20	marine benthic biome (ENVO:01000024)	[MS] Mediterranean Sea (MRGID 1905)	continental margin (ENVO:01000298)	not-provided	not-provided	not-provided	not-provided	marine sediment (ENVO:00002113)	0	1
eDNAB0000122	PRJEB33873	CCU_ABEJOSTA_2_H3WJNBCX2.12BA186	ESSNAUT_PL07_CT2_0_1_DNA_10g_SLC_rep1	COI_m1COIintF_jgHCO2198	ERS3168231	SAMEA5361592	CDP_AAAC,CDP_AABM	ERX4010723	ERR4009321	ESSNAUT_PL07_CT2_0_1_rep1	PowerMax Soil DNA Isolation Kit	DNA	NA	5.1 g	3.2	2415	42.9423	6.7426	Continental slope	Gulf of Lyon, Western Mediterranean	submitted@ENA 20190414, 1 sampleID in registry = 2 sampleIDs at genoscope	ESN_2016-04-07Z_PL07_CT2_sediment-sampler-(pushcorer)-deployed-with-ROV_sediment-layer-(0-1cm)-below-seabed_not-size-fractionated_eDNAB0000122	408172	marine metagenome	This sample (eDNAB0000122) was collected at station PL07 during campaign ESSNAUT-2016, using a sediment-sampler-(pushcorer)-deployed-with-ROV. The sampling event occurred at position latitudeN=42.9423 and longitudeE=6.7426, on date/time=2016-04-07Z, at a depth of 2415.47 m. The sample material was collected in the marine biome (ENVO:00000447), targeting a layer of marine sediment (ENVO:00002113),…	ESSNAUT-2016	RV L'Atalante (http://www.flotteoceanographique.fr/La-flotte/Navires/Navires-hauturiers/L-Atalante)	JUSTINIANO Jean-Paul (2016) ESSNAUT 2016 cruise. RV L'Atalante. http://dx.doi.org/10.17600/16000500	ESN_PL07	ESN_2016-04-07Z_PL07_CT2_sediment-sampler-(pushcorer)-deployed-with-ROV	2016-04-07Z	not-provided	42.9423	not-provided	6.7426	not-provided	2415.47	sediment-sampler-(pushcorer)-deployed-with-ROV	20	marine benthic biome (ENVO:01000024)	[MS] Mediterranean Sea (MRGID 1905)	continental margin (ENVO:01000298)	not-provided	not-provided	not-provided	not-provided	marine sediment (ENVO:00002113)	0	1
eDNAB0000122	PRJEB33873	CCU_ABEJOSTA_2_H3WJNBCX2.12BA186	ESSNAUT_PL07_CT2_0_1_DNA_10g_SLC_rep1	COI_m1COIintF_jgHCO2198	ERS3168231	SAMEA5361592	CDP_AAAC,CDP_AABM	ERX4010723	ERR4009321	ESSNAUT_PL07_CT2_0_1_rep2	PowerMax Soil DNA Isolation Kit	DNA	NA	5.1 g	3	2415	42.9423	6.7426	Continental slope	Gulf of Lyon, Western Mediterranean	submitted@ENA 20190414, 1 sampleID in registry = 2 sampleIDs at genoscope	ESN_2016-04-07Z_PL07_CT2_sediment-sampler-(pushcorer)-deployed-with-ROV_sediment-layer-(0-1cm)-below-seabed_not-size-fractionated_eDNAB0000122	408172	marine metagenome	This sample (eDNAB0000122) was collected at station PL07 during campaign ESSNAUT-2016, using a sediment-sampler-(pushcorer)-deployed-with-ROV. The sampling event occurred at position latitudeN=42.9423 and longitudeE=6.7426, on date/time=2016-04-07Z, at a depth of 2415.47 m. The sample material was collected in the marine biome (ENVO:00000447), targeting a layer of marine sediment (ENVO:00002113),…	ESSNAUT-2016	RV L'Atalante (http://www.flotteoceanographique.fr/La-flotte/Navires/Navires-hauturiers/L-Atalante)	JUSTINIANO Jean-Paul (2016) ESSNAUT 2016 cruise. RV L'Atalante. http://dx.doi.org/10.17600/16000500	ESN_PL07	ESN_2016-04-07Z_PL07_CT2_sediment-sampler-(pushcorer)-deployed-with-ROV	2016-04-07Z	not-provided	42.9423	not-provided	6.7426	not-provided	2415.47	sediment-sampler-(pushcorer)-deployed-with-ROV	20	marine benthic biome (ENVO:01000024)	[MS] Mediterranean Sea (MRGID 1905)	continental margin (ENVO:01000298)	not-provided	not-provided	not-provided	not-provided	marine sediment (ENVO:00002113)	0	1
eDNAB0000122	PRJEB33873	CCU_ABEKOSTA_2_H3WJNBCX2.12BA103	ESSNAUT_PL07_CT2_0_1_DNA_10g_SLC_rep2	COI_m1COIintF_jgHCO2198	ERS3168231	SAMEA5361592	CDP_AAAC,CDP_AABM	ERX4010724	ERR4009322	ESSNAUT_PL07_CT2_0_1_rep1	PowerMax Soil DNA Isolation Kit	DNA	NA	5.1 g	3.2	2415	42.9423	6.7426	Continental slope	Gulf of Lyon, Western Mediterranean	submitted@ENA 20190414, 1 sampleID in registry = 2 sampleIDs at genoscope	ESN_2016-04-07Z_PL07_CT2_sediment-sampler-(pushcorer)-deployed-with-ROV_sediment-layer-(0-1cm)-below-seabed_not-size-fractionated_eDNAB0000122	408172	marine metagenome	This sample (eDNAB0000122) was collected at station PL07 during campaign ESSNAUT-2016, using a sediment-sampler-(pushcorer)-deployed-with-ROV. The sampling event occurred at position latitudeN=42.9423 and longitudeE=6.7426, on date/time=2016-04-07Z, at a depth of 2415.47 m. The sample material was collected in the marine biome (ENVO:00000447), targeting a layer of marine sediment (ENVO:00002113),…	ESSNAUT-2016	RV L'Atalante (http://www.flotteoceanographique.fr/La-flotte/Navires/Navires-hauturiers/L-Atalante)	JUSTINIANO Jean-Paul (2016) ESSNAUT 2016 cruise. RV L'Atalante. http://dx.doi.org/10.17600/16000500	ESN_PL07	ESN_2016-04-07Z_PL07_CT2_sediment-sampler-(pushcorer)-deployed-with-ROV	2016-04-07Z	not-provided	42.9423	not-provided	6.7426	not-provided	2415.47	sediment-sampler-(pushcorer)-deployed-with-ROV	20	marine benthic biome (ENVO:01000024)	[MS] Mediterranean Sea (MRGID 1905)	continental margin (ENVO:01000298)	not-provided	not-provided	not-provided	not-provided	marine sediment (ENVO:00002113)	0	1
eDNAB0000122	PRJEB33873	CCU_ABEKOSTA_2_H3WJNBCX2.12BA103	ESSNAUT_PL07_CT2_0_1_DNA_10g_SLC_rep2	COI_m1COIintF_jgHCO2198	ERS3168231	SAMEA5361592	CDP_AAAC,CDP_AABM	ERX4010724	ERR4009322	ESSNAUT_PL07_CT2_0_1_rep2	PowerMax Soil DNA Isolation Kit	DNA	NA	5.1 g	3	2415	42.9423	6.7426	Continental slope	Gulf of Lyon, Western Mediterranean	submitted@ENA 20190414, 1 sampleID in registry = 2 sampleIDs at genoscope	ESN_2016-04-07Z_PL07_CT2_sediment-sampler-(pushcorer)-deployed-with-ROV_sediment-layer-(0-1cm)-below-seabed_not-size-fractionated_eDNAB0000122	408172	marine metagenome	This sample (eDNAB0000122) was collected at station PL07 during campaign ESSNAUT-2016, using a sediment-sampler-(pushcorer)-deployed-with-ROV. The sampling event occurred at position latitudeN=42.9423 and longitudeE=6.7426, on date/time=2016-04-07Z, at a depth of 2415.47 m. The sample material was collected in the marine biome (ENVO:00000447), targeting a layer of marine sediment (ENVO:00002113),…	ESSNAUT-2016	RV L'Atalante (http://www.flotteoceanographique.fr/La-flotte/Navires/Navires-hauturiers/L-Atalante)	JUSTINIANO Jean-Paul (2016) ESSNAUT 2016 cruise. RV L'Atalante. http://dx.doi.org/10.17600/16000500	ESN_PL07	ESN_2016-04-07Z_PL07_CT2_sediment-sampler-(pushcorer)-deployed-with-ROV	2016-04-07Z	not-provided	42.9423	not-provided	6.7426	not-provided	2415.47	sediment-sampler-(pushcorer)-deployed-with-ROV	20	marine benthic biome (ENVO:01000024)	[MS] Mediterranean Sea (MRGID 1905)	continental margin (ENVO:01000298)	not-provided	not-provided	not-provided	not-provided	marine sediment (ENVO:00002113)	0	1
eDNAB0000189	PRJEB33873	CCU_ABELOSTA_2_H3WJNBCX2.12BA115	ESSNAUT_PL11_CT2_0_1_DNA_10g_SLC_rep1	COI_m1COIintF_jgHCO2198	ERS3168298	SAMEA5361659	CDP_AAAE,CDP_AABN	ERX4010727	ERR4009325	ESSNAUT_PL11_CT2_0_1_rep1	PowerMax Soil DNA Isolation Kit	DNA	NA	4 g	2.7	2418	42.9423	6.7423	Continental slope	Gulf of Lyon, Western Mediterranean	submitted@ENA 20190414, 1 sampleID in registry = 2 sampleIDs at genoscope	ESN_2016-04-11Z_PL11_CT2_sediment-sampler-(pushcorer)-deployed-with-ROV_sediment-layer-(0-1cm)-below-seabed_not-size-fractionated_eDNAB0000189	408172	marine metagenome	This sample (eDNAB0000189) was collected at station PL11 during campaign ESSNAUT-2016, using a sediment-sampler-(pushcorer)-deployed-with-ROV. The sampling event occurred at position latitudeN=42.9423 and longitudeE=6.7423, on date/time=2016-04-11Z, at a depth of 2418.1 m. The sample material was collected in the marine biome (ENVO:00000447), targeting a layer of marine sediment (ENVO:00002113), …	ESSNAUT-2016	RV L'Atalante (http://www.flotteoceanographique.fr/La-flotte/Navires/Navires-hauturiers/L-Atalante)	JUSTINIANO Jean-Paul (2016) ESSNAUT 2016 cruise. RV L'Atalante. http://dx.doi.org/10.17600/16000500	ESN_PL11	ESN_2016-04-11Z_PL11_CT2_sediment-sampler-(pushcorer)-deployed-with-ROV	2016-04-11Z	not-provided	42.9423	not-provided	6.7423	not-provided	2418.1	sediment-sampler-(pushcorer)-deployed-with-ROV	20	marine benthic biome (ENVO:01000024)	[MS] Mediterranean Sea (MRGID 1905)	continental margin (ENVO:01000298)	not-provided	not-provided	not-provided	not-provided	marine sediment (ENVO:00002113)	0	1
eDNAB0000189	PRJEB33873	CCU_ABELOSTA_2_H3WJNBCX2.12BA115	ESSNAUT_PL11_CT2_0_1_DNA_10g_SLC_rep1	COI_m1COIintF_jgHCO2198	ERS3168298	SAMEA5361659	CDP_AAAE,CDP_AABN	ERX4010727	ERR4009325	ESSNAUT_PL11_CT2_0_1_rep2	PowerMax Soil DNA Isolation Kit	DNA	NA	4 g	2.6	2418	42.9423	6.7423	Continental slope	Gulf of Lyon, Western Mediterranean	submitted@ENA 20190414, 1 sampleID in registry = 2 sampleIDs at genoscope	ESN_2016-04-11Z_PL11_CT2_sediment-sampler-(pushcorer)-deployed-with-ROV_sediment-layer-(0-1cm)-below-seabed_not-size-fractionated_eDNAB0000189	408172	marine metagenome	This sample (eDNAB0000189) was collected at station PL11 during campaign ESSNAUT-2016, using a sediment-sampler-(pushcorer)-deployed-with-ROV. The sampling event occurred at position latitudeN=42.9423 and longitudeE=6.7423, on date/time=2016-04-11Z, at a depth of 2418.1 m. The sample material was collected in the marine biome (ENVO:00000447), targeting a layer of marine sediment (ENVO:00002113), …	ESSNAUT-2016	RV L'Atalante (http://www.flotteoceanographique.fr/La-flotte/Navires/Navires-hauturiers/L-Atalante)	JUSTINIANO Jean-Paul (2016) ESSNAUT 2016 cruise. RV L'Atalante. http://dx.doi.org/10.17600/16000500	ESN_PL11	ESN_2016-04-11Z_PL11_CT2_sediment-sampler-(pushcorer)-deployed-with-ROV	2016-04-11Z	not-provided	42.9423	not-provided	6.7423	not-provided	2418.1	sediment-sampler-(pushcorer)-deployed-with-ROV	20	marine benthic biome (ENVO:01000024)	[MS] Mediterranean Sea (MRGID 1905)	continental margin (ENVO:01000298)	not-provided	not-provided	not-provided	not-provided	marine sediment (ENVO:00002113)	0	1
eDNAB0000189	PRJEB33873	CCU_ABEMOSTA_2_H3WJNBCX2.12BA127	ESSNAUT_PL11_CT2_0_1_DNA_10g_SLC_rep2	COI_m1COIintF_jgHCO2198	ERS3168298	SAMEA5361659	CDP_AAAE,CDP_AABN	ERX4010728	ERR4009326	ESSNAUT_PL11_CT2_0_1_rep1	PowerMax Soil DNA Isolation Kit	DNA	NA	4 g	2.7	2418	42.9423	6.7423	Continental slope	Gulf of Lyon, Western Mediterranean	submitted@ENA 20190414, 1 sampleID in registry = 2 sampleIDs at genoscope	ESN_2016-04-11Z_PL11_CT2_sediment-sampler-(pushcorer)-deployed-with-ROV_sediment-layer-(0-1cm)-below-seabed_not-size-fractionated_eDNAB0000189	408172	marine metagenome	This sample (eDNAB0000189) was collected at station PL11 during campaign ESSNAUT-2016, using a sediment-sampler-(pushcorer)-deployed-with-ROV. The sampling event occurred at position latitudeN=42.9423 and longitudeE=6.7423, on date/time=2016-04-11Z, at a depth of 2418.1 m. The sample material was collected in the marine biome (ENVO:00000447), targeting a layer of marine sediment (ENVO:00002113), …	ESSNAUT-2016	RV L'Atalante (http://www.flotteoceanographique.fr/La-flotte/Navires/Navires-hauturiers/L-Atalante)	JUSTINIANO Jean-Paul (2016) ESSNAUT 2016 cruise. RV L'Atalante. http://dx.doi.org/10.17600/16000500	ESN_PL11	ESN_2016-04-11Z_PL11_CT2_sediment-sampler-(pushcorer)-deployed-with-ROV	2016-04-11Z	not-provided	42.9423	not-provided	6.7423	not-provided	2418.1	sediment-sampler-(pushcorer)-deployed-with-ROV	20	marine benthic biome (ENVO:01000024)	[MS] Mediterranean Sea (MRGID 1905)	continental margin (ENVO:01000298)	not-provided	not-provided	not-provided	not-provided	marine sediment (ENVO:00002113)	0	1
eDNAB0000189	PRJEB33873	CCU_ABEMOSTA_2_H3WJNBCX2.12BA127	ESSNAUT_PL11_CT2_0_1_DNA_10g_SLC_rep2	COI_m1COIintF_jgHCO2198	ERS3168298	SAMEA5361659	CDP_AAAE,CDP_AABN	ERX4010728	ERR4009326	ESSNAUT_PL11_CT2_0_1_rep2	PowerMax Soil DNA Isolation Kit	DNA	NA	4 g	2.6	2418	42.9423	6.7423	Continental slope	Gulf of Lyon, Western Mediterranean	submitted@ENA 20190414, 1 sampleID in registry = 2 sampleIDs at genoscope	ESN_2016-04-11Z_PL11_CT2_sediment-sampler-(pushcorer)-deployed-with-ROV_sediment-layer-(0-1cm)-below-seabed_not-size-fractionated_eDNAB0000189	408172	marine metagenome	This sample (eDNAB0000189) was collected at station PL11 during campaign ESSNAUT-2016, using a sediment-sampler-(pushcorer)-deployed-with-ROV. The sampling event occurred at position latitudeN=42.9423 and longitudeE=6.7423, on date/time=2016-04-11Z, at a depth of 2418.1 m. The sample material was collected in the marine biome (ENVO:00000447), targeting a layer of marine sediment (ENVO:00002113), …	ESSNAUT-2016	RV L'Atalante (http://www.flotteoceanographique.fr/La-flotte/Navires/Navires-hauturiers/L-Atalante)	JUSTINIANO Jean-Paul (2016) ESSNAUT 2016 cruise. RV L'Atalante. http://dx.doi.org/10.17600/16000500	ESN_PL11	ESN_2016-04-11Z_PL11_CT2_sediment-sampler-(pushcorer)-deployed-with-ROV	2016-04-11Z	not-provided	42.9423	not-provided	6.7423	not-provided	2418.1	sediment-sampler-(pushcorer)-deployed-with-ROV	20	marine benthic biome (ENVO:01000024)	[MS] Mediterranean Sea (MRGID 1905)	continental margin (ENVO:01000298)	not-provided	not-provided	not-provided	not-provided	marine sediment (ENVO:00002113)	0	1
eDNAB0003157	PRJEB33873	CDX_AABEOSTA_2_H3WJNBCX2.12BA156	NC_extraction_EssNaut_sediment	COI_m1COIintF_jgHCO2198	ERS3727383	SAMEA5938912	CDU_AAAB	ERX3674427	ERR3684811	EssNaut_DNA_extraction blank	PowerMax Soil DNA Isolation Kit	DNA	NA	NA	0.2	NA	NA	NA	Continental slope	Gulf of Lyon, Western Mediterranean	submitted@ENA 20190906	ESN_9999-99-99T99:99Z_in-the-lab_0_no-sampling-device_control_not-size-fractionated_eDNAB0003157	408172	marine metagenome	This sample (eDNAB0003157) was collected at station in-the-lab during campaign ESSNAUT-2016, using a no-sampling-device. The sampling event occurred at position latitudeN=not-available and longitudeE=not-available, on date/time=9999-99-99T99:99Z, at a depth of not-available m. The sample material was collected in the marine biome (ENVO:00000447), targeting a layer of not-available. The sample mat…	ESSNAUT-2016	RV L'Atalante (http://www.flotteoceanographique.fr/La-flotte/Navires/Navires-hauturiers/L-Atalante)	JUSTINIANO Jean-Paul (2016) ESSNAUT 2016 cruise. RV L'Atalante. http://dx.doi.org/10.17600/16000500	ESN_in-the-lab	ESN_9999-99-99T99:99Z_in-the-lab_0_no-sampling-device	9999-99-99T99:99Z	not-available	not-available	not-available	not-available	not-available	not-available	no-sampling-device	not-available	not-available	not-available	not-available	not-available	not-available	not-available	not-available	not-available	not-available	not-available
eDNAB0003158	PRJEB33873	CCU_ABENOSTA_2_H3WJNBCX2.12BA139	ESSNAUT_PL06_CT4_0_1_pool_DNA_10g_SLC_rep1	COI_m1COIintF_jgHCO2198	ERS3727384	SAMEA5938913	CDP_AAAB	ERX4010721	ERR4009319	ESSNAUT_PL06_CT4_0_1_pool_rep1	PowerMax Soil DNA Isolation Kit	DNA	>1,000; 500-1,000; 250-500; 100-250; 40-100	2.2+0.7+1.5+2+2.2=7.6 g	0.4	2417	42.9422	6.7422	Continental slope	Gulf of Lyon, Western Mediterranean	submitted@ENA 20190906	ESN_2016-04-06Z_PL06_CT4_sediment-sampler-(pushcorer)-deployed-with-ROV_sediment-layer-(0-1cm)-below-seabed_size-fractionated_eDNAB0003158	408172	marine metagenome	This sample (eDNAB0003158) was collected at station PL06 during campaign ESSNAUT-2016, using a sediment-sampler-(pushcorer)-deployed-with-ROV. The sampling event occurred at position latitudeN=42.9422 and longitudeE=6.7422, on date/time=2016-04-06Z, at a depth of 2417 m. The sample material was collected in the marine biome (ENVO:00000447), targeting a layer of marine sediment (ENVO:00002113), 0-…	ESSNAUT-2016	RV L'Atalante (http://www.flotteoceanographique.fr/La-flotte/Navires/Navires-hauturiers/L-Atalante)	JUSTINIANO Jean-Paul (2016) ESSNAUT 2016 cruise. RV L'Atalante. http://dx.doi.org/10.17600/16000500	ESN_PL06	ESN_2016-04-06Z_PL06_CT4_sediment-sampler-(pushcorer)-deployed-with-ROV	2016-04-06Z	not-provided	42.9422	not-provided	6.7422	not-provided	2417	sediment-sampler-(pushcorer)-deployed-with-ROV	20	marine benthic biome (ENVO:01000024)	[MS] Mediterranean Sea (MRGID 1905)	continental margin (ENVO:01000298)	not-provided	not-provided	not-provided	not-provided	marine sediment (ENVO:00002113)	0	1
eDNAB0003158	PRJEB33873	CCU_ABENOSTA_2_H3WJNBCX2.12BA139	ESSNAUT_PL06_CT4_0_1_pool_DNA_10g_SLC_rep1	COI_m1COIintF_jgHCO2198	ERS3727384	SAMEA5938913	CDP_AAAB	ERX4010721	ERR4009319	ESSNAUT_PL06_CT4_0_1_pool_rep2	PowerMax Soil DNA Isolation Kit	DNA	>1,000; 500-1,000; 250-500; 100-250; 40-100	2.2+0.7+1.5+2+2.2=7.6 g	0.6	2417	42.9422	6.7422	Continental slope	Gulf of Lyon, Western Mediterranean	submitted@ENA 20190906	ESN_2016-04-06Z_PL06_CT4_sediment-sampler-(pushcorer)-deployed-with-ROV_sediment-layer-(0-1cm)-below-seabed_size-fractionated_eDNAB0003158	408172	marine metagenome	This sample (eDNAB0003158) was collected at station PL06 during campaign ESSNAUT-2016, using a sediment-sampler-(pushcorer)-deployed-with-ROV. The sampling event occurred at position latitudeN=42.9422 and longitudeE=6.7422, on date/time=2016-04-06Z, at a depth of 2417 m. The sample material was collected in the marine biome (ENVO:00000447), targeting a layer of marine sediment (ENVO:00002113), 0-…	ESSNAUT-2016	RV L'Atalante (http://www.flotteoceanographique.fr/La-flotte/Navires/Navires-hauturiers/L-Atalante)	JUSTINIANO Jean-Paul (2016) ESSNAUT 2016 cruise. RV L'Atalante. http://dx.doi.org/10.17600/16000500	ESN_PL06	ESN_2016-04-06Z_PL06_CT4_sediment-sampler-(pushcorer)-deployed-with-ROV	2016-04-06Z	not-provided	42.9422	not-provided	6.7422	not-provided	2417	sediment-sampler-(pushcorer)-deployed-with-ROV	20	marine benthic biome (ENVO:01000024)	[MS] Mediterranean Sea (MRGID 1905)	continental margin (ENVO:01000298)	not-provided	not-provided	not-provided	not-provided	marine sediment (ENVO:00002113)	0	1
eDNAB0003158	PRJEB33873	CCU_ABEOOSTA_2_H3WJNBCX2.12BA151	ESSNAUT_PL06_CT4_0_1_pool_DNA_10g_SLC_rep2	COI_m1COIintF_jgHCO2198	ERS3727384	SAMEA5938913	CDP_AAAB	ERX4010722	ERR4009320	ESSNAUT_PL06_CT4_0_1_pool_rep1	PowerMax Soil DNA Isolation Kit	DNA	>1,000; 500-1,000; 250-500; 100-250; 40-100	2.2+0.7+1.5+2+2.2=7.6 g	0.4	2417	42.9422	6.7422	Continental slope	Gulf of Lyon, Western Mediterranean	submitted@ENA 20190906	ESN_2016-04-06Z_PL06_CT4_sediment-sampler-(pushcorer)-deployed-with-ROV_sediment-layer-(0-1cm)-below-seabed_size-fractionated_eDNAB0003158	408172	marine metagenome	This sample (eDNAB0003158) was collected at station PL06 during campaign ESSNAUT-2016, using a sediment-sampler-(pushcorer)-deployed-with-ROV. The sampling event occurred at position latitudeN=42.9422 and longitudeE=6.7422, on date/time=2016-04-06Z, at a depth of 2417 m. The sample material was collected in the marine biome (ENVO:00000447), targeting a layer of marine sediment (ENVO:00002113), 0-…	ESSNAUT-2016	RV L'Atalante (http://www.flotteoceanographique.fr/La-flotte/Navires/Navires-hauturiers/L-Atalante)	JUSTINIANO Jean-Paul (2016) ESSNAUT 2016 cruise. RV L'Atalante. http://dx.doi.org/10.17600/16000500	ESN_PL06	ESN_2016-04-06Z_PL06_CT4_sediment-sampler-(pushcorer)-deployed-with-ROV	2016-04-06Z	not-provided	42.9422	not-provided	6.7422	not-provided	2417	sediment-sampler-(pushcorer)-deployed-with-ROV	20	marine benthic biome (ENVO:01000024)	[MS] Mediterranean Sea (MRGID 1905)	continental margin (ENVO:01000298)	not-provided	not-provided	not-provided	not-provided	marine sediment (ENVO:00002113)	0	1
eDNAB0003158	PRJEB33873	CCU_ABEOOSTA_2_H3WJNBCX2.12BA151	ESSNAUT_PL06_CT4_0_1_pool_DNA_10g_SLC_rep2	COI_m1COIintF_jgHCO2198	ERS3727384	SAMEA5938913	CDP_AAAB	ERX4010722	ERR4009320	ESSNAUT_PL06_CT4_0_1_pool_rep2	PowerMax Soil DNA Isolation Kit	DNA	>1,000; 500-1,000; 250-500; 100-250; 40-100	2.2+0.7+1.5+2+2.2=7.6 g	0.6	2417	42.9422	6.7422	Continental slope	Gulf of Lyon, Western Mediterranean	submitted@ENA 20190906	ESN_2016-04-06Z_PL06_CT4_sediment-sampler-(pushcorer)-deployed-with-ROV_sediment-layer-(0-1cm)-below-seabed_size-fractionated_eDNAB0003158	408172	marine metagenome	This sample (eDNAB0003158) was collected at station PL06 during campaign ESSNAUT-2016, using a sediment-sampler-(pushcorer)-deployed-with-ROV. The sampling event occurred at position latitudeN=42.9422 and longitudeE=6.7422, on date/time=2016-04-06Z, at a depth of 2417 m. The sample material was collected in the marine biome (ENVO:00000447), targeting a layer of marine sediment (ENVO:00002113), 0-…	ESSNAUT-2016	RV L'Atalante (http://www.flotteoceanographique.fr/La-flotte/Navires/Navires-hauturiers/L-Atalante)	JUSTINIANO Jean-Paul (2016) ESSNAUT 2016 cruise. RV L'Atalante. http://dx.doi.org/10.17600/16000500	ESN_PL06	ESN_2016-04-06Z_PL06_CT4_sediment-sampler-(pushcorer)-deployed-with-ROV	2016-04-06Z	not-provided	42.9422	not-provided	6.7422	not-provided	2417	sediment-sampler-(pushcorer)-deployed-with-ROV	20	marine benthic biome (ENVO:01000024)	[MS] Mediterranean Sea (MRGID 1905)	continental margin (ENVO:01000298)	not-provided	not-provided	not-provided	not-provided	marine sediment (ENVO:00002113)	0	1
eDNAB0003159	PRJEB33873	CCU_ABEPOSTA_2_H3WJNBCX2.12BA163	ESSNAUT_PL07_CT4_0_1_pool_DNA_10g_SLC_rep1	COI_m1COIintF_jgHCO2198	ERS3727385	SAMEA5938914	CDP_AAAD	ERX4010725	ERR4009323	ESSNAUT_PL07_CT4_0_1_pool_rep1	PowerMax Soil DNA Isolation Kit	DNA	>1,000; 500-1,000; 250-500; 100-250; 40-100	1.4+1.2+1.5+10+10=24.1 g	0.9	2415	42.9423	6.7426	Continental slope	Gulf of Lyon, Western Mediterranean	submitted@ENA 20190906	ESN_2016-04-07Z_PL07_CT4_sediment-sampler-(pushcorer)-deployed-with-ROV_sediment-layer-(0-1cm)-below-seabed_size-fractionated-(><µm)_eDNAB0003159	408172	marine metagenome	This sample (eDNAB0003159) was collected at station PL07 during campaign ESSNAUT-2016, using a sediment-sampler-(pushcorer)-deployed-with-ROV. The sampling event occurred at position latitudeN=42.9423 and longitudeE=6.7426, on date/time=2016-04-07Z, at a depth of 2416.59 m. The sample material was collected in the marine biome (ENVO:00000447), targeting a layer of marine sediment (ENVO:00002113),…	ESSNAUT-2016	RV L'Atalante (http://www.flotteoceanographique.fr/La-flotte/Navires/Navires-hauturiers/L-Atalante)	JUSTINIANO Jean-Paul (2016) ESSNAUT 2016 cruise. RV L'Atalante. http://dx.doi.org/10.17600/16000500	ESN_PL07	ESN_2016-04-07Z_PL07_CT4_sediment-sampler-(pushcorer)-deployed-with-ROV	2016-04-07Z	not-provided	42.9423	not-provided	6.7426	not-provided	2416.59	sediment-sampler-(pushcorer)-deployed-with-ROV	20	marine benthic biome (ENVO:01000024)	[MS] Mediterranean Sea (MRGID 1905)	continental margin (ENVO:01000298)	not-provided	not-provided	not-provided	not-provided	marine sediment (ENVO:00002113)	0	1
eDNAB0003159	PRJEB33873	CCU_ABEPOSTA_2_H3WJNBCX2.12BA163	ESSNAUT_PL07_CT4_0_1_pool_DNA_10g_SLC_rep1	COI_m1COIintF_jgHCO2198	ERS3727385	SAMEA5938914	CDP_AAAD	ERX4010725	ERR4009323	ESSNAUT_PL07_CT4_0_1_pool_rep2	PowerMax Soil DNA Isolation Kit	DNA	>1,000; 500-1,000; 250-500; 100-250; 40-100	1.4+1.2+1.5+10+10=24.1 g	1.2	2415	42.9423	6.7426	Continental slope	Gulf of Lyon, Western Mediterranean	submitted@ENA 20190906	ESN_2016-04-07Z_PL07_CT4_sediment-sampler-(pushcorer)-deployed-with-ROV_sediment-layer-(0-1cm)-below-seabed_size-fractionated-(><µm)_eDNAB0003159	408172	marine metagenome	This sample (eDNAB0003159) was collected at station PL07 during campaign ESSNAUT-2016, using a sediment-sampler-(pushcorer)-deployed-with-ROV. The sampling event occurred at position latitudeN=42.9423 and longitudeE=6.7426, on date/time=2016-04-07Z, at a depth of 2416.59 m. The sample material was collected in the marine biome (ENVO:00000447), targeting a layer of marine sediment (ENVO:00002113),…	ESSNAUT-2016	RV L'Atalante (http://www.flotteoceanographique.fr/La-flotte/Navires/Navires-hauturiers/L-Atalante)	JUSTINIANO Jean-Paul (2016) ESSNAUT 2016 cruise. RV L'Atalante. http://dx.doi.org/10.17600/16000500	ESN_PL07	ESN_2016-04-07Z_PL07_CT4_sediment-sampler-(pushcorer)-deployed-with-ROV	2016-04-07Z	not-provided	42.9423	not-provided	6.7426	not-provided	2416.59	sediment-sampler-(pushcorer)-deployed-with-ROV	20	marine benthic biome (ENVO:01000024)	[MS] Mediterranean Sea (MRGID 1905)	continental margin (ENVO:01000298)	not-provided	not-provided	not-provided	not-provided	marine sediment (ENVO:00002113)	0	1
eDNAB0003159	PRJEB33873	CCU_ABEQOSTA_2_H3WJNBCX2.12BA175	ESSNAUT_PL07_CT4_0_1_pool_DNA_10g_SLC_rep2	COI_m1COIintF_jgHCO2198	ERS3727385	SAMEA5938914	CDP_AAAD	ERX4010726	ERR4009324	ESSNAUT_PL07_CT4_0_1_pool_rep1	PowerMax Soil DNA Isolation Kit	DNA	>1,000; 500-1,000; 250-500; 100-250; 40-100	1.4+1.2+1.5+10+10=24.1 g	0.9	2415	42.9423	6.7426	Continental slope	Gulf of Lyon, Western Mediterranean	submitted@ENA 20190906	ESN_2016-04-07Z_PL07_CT4_sediment-sampler-(pushcorer)-deployed-with-ROV_sediment-layer-(0-1cm)-below-seabed_size-fractionated-(><µm)_eDNAB0003159	408172	marine metagenome	This sample (eDNAB0003159) was collected at station PL07 during campaign ESSNAUT-2016, using a sediment-sampler-(pushcorer)-deployed-with-ROV. The sampling event occurred at position latitudeN=42.9423 and longitudeE=6.7426, on date/time=2016-04-07Z, at a depth of 2416.59 m. The sample material was collected in the marine biome (ENVO:00000447), targeting a layer of marine sediment (ENVO:00002113),…	ESSNAUT-2016	RV L'Atalante (http://www.flotteoceanographique.fr/La-flotte/Navires/Navires-hauturiers/L-Atalante)	JUSTINIANO Jean-Paul (2016) ESSNAUT 2016 cruise. RV L'Atalante. http://dx.doi.org/10.17600/16000500	ESN_PL07	ESN_2016-04-07Z_PL07_CT4_sediment-sampler-(pushcorer)-deployed-with-ROV	2016-04-07Z	not-provided	42.9423	not-provided	6.7426	not-provided	2416.59	sediment-sampler-(pushcorer)-deployed-with-ROV	20	marine benthic biome (ENVO:01000024)	[MS] Mediterranean Sea (MRGID 1905)	continental margin (ENVO:01000298)	not-provided	not-provided	not-provided	not-provided	marine sediment (ENVO:00002113)	0	1
eDNAB0003159	PRJEB33873	CCU_ABEQOSTA_2_H3WJNBCX2.12BA175	ESSNAUT_PL07_CT4_0_1_pool_DNA_10g_SLC_rep2	COI_m1COIintF_jgHCO2198	ERS3727385	SAMEA5938914	CDP_AAAD	ERX4010726	ERR4009324	ESSNAUT_PL07_CT4_0_1_pool_rep2	PowerMax Soil DNA Isolation Kit	DNA	>1,000; 500-1,000; 250-500; 100-250; 40-100	1.4+1.2+1.5+10+10=24.1 g	1.2	2415	42.9423	6.7426	Continental slope	Gulf of Lyon, Western Mediterranean	submitted@ENA 20190906	ESN_2016-04-07Z_PL07_CT4_sediment-sampler-(pushcorer)-deployed-with-ROV_sediment-layer-(0-1cm)-below-seabed_size-fractionated-(><µm)_eDNAB0003159	408172	marine metagenome	This sample (eDNAB0003159) was collected at station PL07 during campaign ESSNAUT-2016, using a sediment-sampler-(pushcorer)-deployed-with-ROV. The sampling event occurred at position latitudeN=42.9423 and longitudeE=6.7426, on date/time=2016-04-07Z, at a depth of 2416.59 m. The sample material was collected in the marine biome (ENVO:00000447), targeting a layer of marine sediment (ENVO:00002113),…	ESSNAUT-2016	RV L'Atalante (http://www.flotteoceanographique.fr/La-flotte/Navires/Navires-hauturiers/L-Atalante)	JUSTINIANO Jean-Paul (2016) ESSNAUT 2016 cruise. RV L'Atalante. http://dx.doi.org/10.17600/16000500	ESN_PL07	ESN_2016-04-07Z_PL07_CT4_sediment-sampler-(pushcorer)-deployed-with-ROV	2016-04-07Z	not-provided	42.9423	not-provided	6.7426	not-provided	2416.59	sediment-sampler-(pushcorer)-deployed-with-ROV	20	marine benthic biome (ENVO:01000024)	[MS] Mediterranean Sea (MRGID 1905)	continental margin (ENVO:01000298)	not-provided	not-provided	not-provided	not-provided	marine sediment (ENVO:00002113)	0	1
eDNAB0003160	PRJEB33873	CCU_ABEROSTA_2_H3WJNBCX2.12BA187	ESSNAUT_PL11_CT4_0_1_pool_DNA_10g_SLC_rep1	COI_m1COIintF_jgHCO2198	ERS3727386	SAMEA5938915	CDP_AAAF	ERX4010729	ERR4009327	ESSNAUT_PL11_CT4_0_1_pool_rep1	PowerMax Soil DNA Isolation Kit	DNA	>1,000; 500-1,000; 250-500; 100-250; 40-100	0.7+0.4+5.4+6.9+10=23.4 g	0.3	2418	42.9423	6.7423	Continental slope	Gulf of Lyon, Western Mediterranean	submitted@ENA 20190906	ESN_2016-04-11Z_PL11_CT4_sediment-sampler-(pushcorer)-deployed-with-ROV_sediment-layer-(0-1cm)-below-seabed_size-fractionated-(><µm)_eDNAB0003160	408172	marine metagenome	This sample (eDNAB0003160) was collected at station PL11 during campaign ESSNAUT-2016, using a sediment-sampler-(pushcorer)-deployed-with-ROV. The sampling event occurred at position latitudeN=42.9425 and longitudeE=6.744, on date/time=2016-04-11Z, at a depth of 2416.94 m. The sample material was collected in the marine biome (ENVO:00000447), targeting a layer of marine sediment (ENVO:00002113), …	ESSNAUT-2016	RV L'Atalante (http://www.flotteoceanographique.fr/La-flotte/Navires/Navires-hauturiers/L-Atalante)	JUSTINIANO Jean-Paul (2016) ESSNAUT 2016 cruise. RV L'Atalante. http://dx.doi.org/10.17600/16000500	ESN_PL11	ESN_2016-04-11Z_PL11_CT4_sediment-sampler-(pushcorer)-deployed-with-ROV	2016-04-11Z	not-provided	42.9425	not-provided	6.744	not-provided	2416.94	sediment-sampler-(pushcorer)-deployed-with-ROV	20	marine benthic biome (ENVO:01000024)	[MS] Mediterranean Sea (MRGID 1905)	continental margin (ENVO:01000298)	not-provided	not-provided	not-provided	not-provided	marine sediment (ENVO:00002113)	0	1
eDNAB0003160	PRJEB33873	CCU_ABEROSTA_2_H3WJNBCX2.12BA187	ESSNAUT_PL11_CT4_0_1_pool_DNA_10g_SLC_rep1	COI_m1COIintF_jgHCO2198	ERS3727386	SAMEA5938915	CDP_AAAF	ERX4010729	ERR4009327	ESSNAUT_PL11_CT4_0_1_pool_rep2	PowerMax Soil DNA Isolation Kit	DNA	>1,000; 500-1,000; 250-500; 100-250; 40-100	0.7+0.4+5.4+6.9+10=23.4 g	0.3	2418	42.9423	6.7423	Continental slope	Gulf of Lyon, Western Mediterranean	submitted@ENA 20190906	ESN_2016-04-11Z_PL11_CT4_sediment-sampler-(pushcorer)-deployed-with-ROV_sediment-layer-(0-1cm)-below-seabed_size-fractionated-(><µm)_eDNAB0003160	408172	marine metagenome	This sample (eDNAB0003160) was collected at station PL11 during campaign ESSNAUT-2016, using a sediment-sampler-(pushcorer)-deployed-with-ROV. The sampling event occurred at position latitudeN=42.9425 and longitudeE=6.744, on date/time=2016-04-11Z, at a depth of 2416.94 m. The sample material was collected in the marine biome (ENVO:00000447), targeting a layer of marine sediment (ENVO:00002113), …	ESSNAUT-2016	RV L'Atalante (http://www.flotteoceanographique.fr/La-flotte/Navires/Navires-hauturiers/L-Atalante)	JUSTINIANO Jean-Paul (2016) ESSNAUT 2016 cruise. RV L'Atalante. http://dx.doi.org/10.17600/16000500	ESN_PL11	ESN_2016-04-11Z_PL11_CT4_sediment-sampler-(pushcorer)-deployed-with-ROV	2016-04-11Z	not-provided	42.9425	not-provided	6.744	not-provided	2416.94	sediment-sampler-(pushcorer)-deployed-with-ROV	20	marine benthic biome (ENVO:01000024)	[MS] Mediterranean Sea (MRGID 1905)	continental margin (ENVO:01000298)	not-provided	not-provided	not-provided	not-provided	marine sediment (ENVO:00002113)	0	1
eDNAB0003160	PRJEB33873	CCU_ABESOSTA_2_H3WJNBCX2.12BA104	ESSNAUT_PL11_CT4_0_1_pool_DNA_10g_SLC_rep2	COI_m1COIintF_jgHCO2198	ERS3727386	SAMEA5938915	CDP_AAAF	ERX4010730	ERR4009328	ESSNAUT_PL11_CT4_0_1_pool_rep1	PowerMax Soil DNA Isolation Kit	DNA	>1,000; 500-1,000; 250-500; 100-250; 40-100	0.7+0.4+5.4+6.9+10=23.4 g	0.3	2418	42.9423	6.7423	Continental slope	Gulf of Lyon, Western Mediterranean	submitted@ENA 20190906	ESN_2016-04-11Z_PL11_CT4_sediment-sampler-(pushcorer)-deployed-with-ROV_sediment-layer-(0-1cm)-below-seabed_size-fractionated-(><µm)_eDNAB0003160	408172	marine metagenome	This sample (eDNAB0003160) was collected at station PL11 during campaign ESSNAUT-2016, using a sediment-sampler-(pushcorer)-deployed-with-ROV. The sampling event occurred at position latitudeN=42.9425 and longitudeE=6.744, on date/time=2016-04-11Z, at a depth of 2416.94 m. The sample material was collected in the marine biome (ENVO:00000447), targeting a layer of marine sediment (ENVO:00002113), …	ESSNAUT-2016	RV L'Atalante (http://www.flotteoceanographique.fr/La-flotte/Navires/Navires-hauturiers/L-Atalante)	JUSTINIANO Jean-Paul (2016) ESSNAUT 2016 cruise. RV L'Atalante. http://dx.doi.org/10.17600/16000500	ESN_PL11	ESN_2016-04-11Z_PL11_CT4_sediment-sampler-(pushcorer)-deployed-with-ROV	2016-04-11Z	not-provided	42.9425	not-provided	6.744	not-provided	2416.94	sediment-sampler-(pushcorer)-deployed-with-ROV	20	marine benthic biome (ENVO:01000024)	[MS] Mediterranean Sea (MRGID 1905)	continental margin (ENVO:01000298)	not-provided	not-provided	not-provided	not-provided	marine sediment (ENVO:00002113)	0	1
eDNAB0003160	PRJEB33873	CCU_ABESOSTA_2_H3WJNBCX2.12BA104	ESSNAUT_PL11_CT4_0_1_pool_DNA_10g_SLC_rep2	COI_m1COIintF_jgHCO2198	ERS3727386	SAMEA5938915	CDP_AAAF	ERX4010730	ERR4009328	ESSNAUT_PL11_CT4_0_1_pool_rep2	PowerMax Soil DNA Isolation Kit	DNA	>1,000; 500-1,000; 250-500; 100-250; 40-100	0.7+0.4+5.4+6.9+10=23.4 g	0.3	2418	42.9423	6.7423	Continental slope	Gulf of Lyon, Western Mediterranean	submitted@ENA 20190906	ESN_2016-04-11Z_PL11_CT4_sediment-sampler-(pushcorer)-deployed-with-ROV_sediment-layer-(0-1cm)-below-seabed_size-fractionated-(><µm)_eDNAB0003160	408172	marine metagenome	This sample (eDNAB0003160) was collected at station PL11 during campaign ESSNAUT-2016, using a sediment-sampler-(pushcorer)-deployed-with-ROV. The sampling event occurred at position latitudeN=42.9425 and longitudeE=6.744, on date/time=2016-04-11Z, at a depth of 2416.94 m. The sample material was collected in the marine biome (ENVO:00000447), targeting a layer of marine sediment (ENVO:00002113), …	ESSNAUT-2016	RV L'Atalante (http://www.flotteoceanographique.fr/La-flotte/Navires/Navires-hauturiers/L-Atalante)	JUSTINIANO Jean-Paul (2016) ESSNAUT 2016 cruise. RV L'Atalante. http://dx.doi.org/10.17600/16000500	ESN_PL11	ESN_2016-04-11Z_PL11_CT4_sediment-sampler-(pushcorer)-deployed-with-ROV	2016-04-11Z	not-provided	42.9425	not-provided	6.744	not-provided	2416.94	sediment-sampler-(pushcorer)-deployed-with-ROV	20	marine benthic biome (ENVO:01000024)	[MS] Mediterranean Sea (MRGID 1905)	continental margin (ENVO:01000298)	not-provided	not-provided	not-provided	not-provided	marine sediment (ENVO:00002113)	0	1
[truncated: 28 more columns]
