# Supplementary material for: Evaluating sediment and water sampling methods for the estimation of deep-sea biodiversity using environmental DNA
Source: Sci Rep. 2021 Apr 12;11:7856. doi: 10.1038/s41598-021-86396-8 (PMC8041860; doi:10.1038/s41598-021-86396-8)
Supplement: Supplementary file 3 — Supplementary Information 3. [file 41598_2021_86396_MOESM3_ESM.xlsx]

## Sheet: COI_df_contaminants
Row.names	pa.pos	pa.neg	contaminant	HitID	PercIdentity	PercCoverage	Evalue	AlignementLength	seed_id	seed_sequence	observation_sum	QueryLength	BLAST_Taxon	BLAST_Domain	BLAST_Phylum	BLAST_Class	BLAST_Order	BLAST_Family	BLAST_Genus	BLAST_Species	Terrestrial	rdp_Domain	rdp_Domain_boot	rdp_Phylum	rdp_Phylum_boot	rdp_Class	rdp_Class_boot	rdp_Order	rdp_Order_boot	rdp_Family	rdp_Family_boot	rdp_Genus	rdp_Genus_boot	rdp_Species	rdp_Species_boot	Terrestrial_RDP	RDP_Taxon	raw_observation_sum
Cluster_1035	1	1	TRUE	no data	no data	no data	no data	no data	1558	ATTATCGTCTTCTATAACACATTCTGGTGGTGCTGTAGATTATGCTATTTTTAGTTTACATGTTGCAGGGGCTTCATCTATTGCAGGAGCTATTAATTTTATAATTACAATTATTAATATGAAATGTTTAGGTATGGGTTTAGATAGGTTACCTTTATTTTGTTGATCTGTTTTAGTTACAGTTGTATTACTACTTTTATCATTACCAGTATTGGCTGGAGCCATAACTATGTTATTAGTTGATAGAAATTTTAATGGTAGTTTTTTTGATGTTGAAGGAGGAGGAGATCCTATTTTATATCAACATTTATTT	2037	313	Unassigned	None							Marine	Eukaryota	-1	Chordata	-0.1	Ascidiacea	-0.09	Stolidobranchia	-0.09	Styelidae	-0.09	Polyandrocarpa	-0.09	Polyandrocarpa_misakiensis	-0.09	Marine	Chordata	2037
Cluster_1038	2	1	TRUE	AF283870.1._1._657	76.47	81.4696	6e-32	255	1562	ACTTTCAAGCGTACAAGCGCACTCAGGTCCTAGTGTAGACCTAGCTATTTTCAGTAGACATTTAGCTGGTGCTAGTTCTATTTTAGGGGCTATTAACTTTATTACCACGATTTTCAATATGCGACCCGTTGGGATGACTATGCATCGAATGCCTTTATTCGTATGAAGCGTACTAGTAACAGCGGTTCTCTTACTTCTATCATTACCCGTACTAGCGGGAGCGATTACGATGTTGTTAACAGATCGTAACTTCAACACTACATTCTTTGATCCAGCAGGAGGTGGAGACCCAGTTCTTTACCAACACCTATTT	2051	313	Arthropoda	Eukaryota	Arthropoda	Malacostraca	Decapoda	Munididae	Raymunida	Raymunida_cagnetei	Marine	Eukaryota	-1	Chordata	-0.38	Aves	-0.13	Passeriformes	-0.07	unclassified_family	-0.03	Pachycephala	-0.03	Pachycephala_occidentalis	-0.01	Terrestrial	Chordata	2051
Cluster_106	2	1	TRUE	KY746894.1._1._632	75.93	85.3035	3e-30	270	130	TCTAGCAAGTAATATCGCCCATGCTGGTCCATCTGTAGATATAGCTATTTTTTCCCTCCACCTAGCCGGAATTTCTTCAATTCTAGGTTCTATTAATTTTATTACAACCGTAATTAATATACGCTGAGCGGGCCTTCGTATAGAGCGAATACCACTCTTTGTTTGAGGGGTTGTAATTACAACTGTTCTCCTTCTTCTCTCTTTACCAGTACTTGCTGGAGCTATTACAATGCTTCTTACAGACCGTAATTTAAATACAGCTTTTTTTGACCCCGCAGGTGGAGGTGATCCCATTCTCTATCAACACCTTTTC	51098	313	Arthropoda	Eukaryota	Arthropoda	Malacostraca	Decapoda	Trapeziidae	Trapezia	Trapezia_speciosa	Marine	Eukaryota	-1	Mollusca	-0.2	Gastropoda	-0.12	unclassified_order	-0.11	Hydrobiidae	-0.03	Hemistomia	-0.02	Hemistomia_winstonefi	-0.02	Marine	Mollusca	51098
Cluster_122	2	1	TRUE	no data	no data	no data	no data	no data	152	ACTAAGTGGAAACTTGGCTCATAGCGGTCCTTCGGTTGATTCTGGGATTTTTAGACTACACTTGGCAGGGGTTTCTTCTTTAATGGGGGCAATTAATTTTATTATTACAATTTTACACTTGCGGGGTCCAGGGATGACTTTAAAGCAGATGGTTTTATATCCGTGATCGGCGTTAGTGACAGGGGTGTTACTCTTAGGATCACTTCCTGTTCTAGCTGGGGGTATTACTATATTATTATCAGATCGTAGAATTAATACTAGATTTTTTGATCCAATAGGGGGCGGGGATCCGGTTTTATACCAACACTTGTTT	33682	313	Unassigned	None							Marine	Eukaryota	-1	Arthropoda	-0.2	Malacostraca	-0.15	Decapoda	-0.15	Cambaridae	-0.11	Orconectes	-0.1	Orconectes_jeffersoni	-0.02	Marine	Arthropoda	33682
Cluster_1251	2	1	TRUE	MF000485.1._1._847	77.86	89.1374	6e-42	280	1943	GTTAAGTAGTATTATTGCTCACTCTGGACCTGCCGTAGATATGGGTATTTTTAGCCTACATTTCGCAGGGGCATCTTCAATTATGGGTGCTATTAATTTTATAACTACTATTATTAATATGCGTGGTCCTGGAATGAGTTGGCACAGAGTTCCTTTATTTGTTTGGTCTGTTCTTGTTACCGCGGTTTTACTTTTATTATCTTTACCTGTATTAGCAGGAGCGATCACAATGTTATTAACGGATCGTAACTTTAATACAACTTTCTTTGACCCAGCTGGTGGTGGTGATCCTATTTTATTTCAGCACTTATTT	1571	313	Cnidaria	Eukaryota	Cnidaria	Hydrozoa	Leptothecata	Mitrocomidae	Mitrocomella	Mitrocomella_brownei	Marine	Eukaryota	-1	Cnidaria	-0.34	Hydrozoa	-0.25	Siphonophorae	-0.19	Agalmatidae	-0.09	Marrus	-0.09	Marrus_orthocanna	-0.09	Marine	Cnidaria	1571
Cluster_130	5	3	TRUE	no data	no data	no data	no data	no data	165	CTTAGCAGGAAACCTAACACATGCAGGCGCCTCTGTAGATTTCACTATCTTTTCACTCCACTTGACAGGTGTTTCTTCTACTTCAGGGGCTATTAACTTTATTACCACAATTGTTAATATAAAACCCCCAGCCATGTCCCAATATCACACACCCCTCTTCATCTGATTAGTCCTAATTACAGCAGTTCTTCTACTCCTTTGTCTCCGAGTCCTAGCCGCCGGCATCAGTATATTGTTAACTGACTGCAATCTTAATACTACTTTTTTCTACCTGGCTGGCGGAGGTGATCCTATCTTATTTCAGCATTTAT	33897	311	Unassigned	None							Marine	Eukaryota	-1	Chordata	-0.93	Mammalia	-0.51	Primates	-0.23	Atelidae	-0.12	Ateles	-0.12	Ateles_paniscus	-0.12	Terrestrial	Chordata	33897
Cluster_148	2	2	TRUE	no data	no data	no data	no data	no data	193	CTTAGCAGAGAACCTGGAACATGCAGGAGCCTCTGTTGACTTGAGCATTTTTTCACTCCACTTAGCAGGTGTATCCTCTATTCTAGGCACTATTAATTTCATTACCACAATTGTTAACATAAAACCCCCAGGTATATCTCAACATCAAACACCCCTCTTCATTTGATCAATCCTTATCACAGCAGCCCTATTACTTTTATCTCTTCCAGTTCTAGCTGCTGGCATCACCATGCTATTAACTGACCACAACCTCCACTTTCTTTGACCCTGCTGATGGAGGTGACACTCTCTTATATCAATACTTGTTC	50365	308	Unassigned	None							Marine	Eukaryota	-1	Chordata	-0.82	Mammalia	-0.55	Didelphimorphia	-0.1	Didelphidae	-0.1	Thylamys	-0.1	Thylamys_elegans	-0.1	Terrestrial	Chordata	50365
Cluster_1724	3	1	TRUE	no data	no data	no data	no data	no data	2736	ATTATCATCAATAGAATATCATTCAGGAGGATCAGTAGATTTAGCAATATTTAGTTTACATTTAGCTGGAATATCATCAATATTAGGGGCAATAAATTTTATAACTACAATATTTAATATGAGAGCTCCGGGAATGACTATGCATAAATTACCTTTATTTGTTTGAGCTGTTTTAATTACTGCTGTATTATTATTATTATCATTACCAGTATTAGCTGGAGGAATAACACAATTATTAACTGATAGAAATTTTAATACAAGTTTTTTTGATCCAGCTGGAGGTGGTGATCCTATCTTATATCAACATTTATTT	1012	313	Unassigned	None							Marine	Eukaryota	-1	Cnidaria	-0.7	Hydrozoa	-0.7	Anthoathecata	-0.53	Pennariidae	-0.39	Pennaria	-0.39	Pennaria_disticha	-0.39	Marine	Cnidaria	1012
Cluster_191	1	1	TRUE	no data	no data	no data	no data	no data	253	ACTTTCGTCAATTGCAGCGCATTCTGGTGGAGCAGTAGATTGTGCCATCTTTAGTCTTCATTTAGCAGGTATTTCGAGTATTTTAGGTGCGATCAATTTTATGACGACAGTCTTAAATATGCGTGCGCCAGGTATGACGATGCACCGATTACCTCTTTTTGTTTGGGCTGTTTTCATTACAGTTATTCTTTTATTATTGTCCTTACCTGTATTAGCCGGAGCTATTACGATGTTATTAACAGATCGTAATTTTAATACATCATTCTTCGATCCAGCTGGTGGTGGTGATCCTATCTTATATCAACACCTTTTT	23080	313	Unassigned	None							Marine	Eukaryota	-1	Porifera	-0.26	Demospongiae	-0.25	Tetractinellida	-0.13	Ancorinidae	-0.09	Stelletta	-0.08	Stelletta_clarella	-0.08	Marine	Porifera	23080
Cluster_2128	1	1	TRUE	no data	no data	no data	no data	no data	3543	ACTATCAGGAATCCAAAGCCACTCAGGTGGATCAGTTGACCTGGCTATCTTCAGCCTACACCTATCAGGTATCAGTTCAATGTTAGGAGCGATGAACTTCATCACTACAATCCTAAACATGCGACACCCTGGTATGTCAATGCACAAACTTCCTCTATTCTGTTGGGCTATCTTCATTACAGCTATTCTACTTCTACTATCACTACCAGTGCTAGCAGGTGGAATTACAATGCTGCTAACAGATCGAAACTTCAACACATCATTCTACGACCCAGCTGGAGGAGGTGACCCAATCCTATTCCAACACCTATTC	786	313	Unassigned	None							Marine	Eukaryota	-1	Annelida	-0.13	Polychaeta	-0.12	Terebellida	-0.09	Alvinellidae	-0.09	Paralvinella	-0.09	Paralvinella_sulfincola	-0.08	Marine	Annelida	786
Cluster_238	1	1	TRUE	AB457147.1._1._545	93.58	84.6645	3e-109	265	325	TTTAAGTAGTAATATCGCGCATTCTGGTCCTTCTGTTGATTTTGCTATTTTTTCACTTCATTTAGCAGGTGTGTCTTCTCTTTTAGGAGCAGTAAATTTTATTAGAACTTTTGGGAATTTACGAAGATTGGGTATCCAGTTAGATCGAGTACCATTATTTGCTTGGTCTGTTTTAGTAACTACTATTTTATTACTTTTATCATTACCAGTTTTAGCCGGAGCTATCACAATATTATTAACTGATCGTAATCTTAACACTTCTTTTTATGACGCTAGAGGTGGCGGGGATCCAATTTTATACCAGCACTTATTT	16219	313	Arthropoda	Eukaryota	Arthropoda	Maxillopoda	Poecilostomatoida	Oncaeidae	Oncaea	Oncaea_parabathyalis	Marine	Eukaryota	-1	Arthropoda	-1	Maxillopoda	-1	Poecilostomatoida	-0.99	Oncaeidae	-0.99	Oncaea	-0.99	Oncaea_parabathyalis	-0.99	Marine	Arthropoda	16219
Cluster_239	2	1	TRUE	KX665255.1._1._696	81.07	89.1374	2e-57	280	326	TTTATCGAGTATTCAGGCACATTCAGGTCCTTCAGTCGATTTAGCTATTTTTAGTTTGCATTTAGCTGGGGCATCCTCGATTTTAGGGGCAGTTAATTTTATTACGACTATTTTTAATATGCGTAGTCCTGGAATGAAAATGCATAAATTACCTTTATTTGTTTGATCAGTTTTAGTAACTGCTGTTTTATTATTATTATCATTACCTGTTTTAGCAGGTGCTATTACAATGTTATTAACAGATCGTAACTTTAATACGACATTTTTTGATCCTGCAGGAGGAGGTGATCCTGTATTATACCAACACTTGTTT	15816	313	Cnidaria	Eukaryota	Cnidaria	Hydrozoa	Leptothecata	Campanulariidae	Obelia	Obelia_dichotoma	Marine	Eukaryota	-1	Cnidaria	-0.38	Hydrozoa	-0.24	Narcomedusae	-0.03	unclassified_family	-0.03	Tetraplatia	-0.03	Tetraplatia_chuni	-0.03	Marine	Cnidaria	15816
Cluster_276	3	1	TRUE	multi-subject	98.08	100	3e-154	313	376	CTTGGCAGGGAACTACTCCCACCCTGGAGCCTCCGTAGACCTAACCATCTTCTCCTTACACCTAGCAGGTATCTCCTCTATCTTAGGAGCCATCAATTTCATCACAACAATTATTAATATAAAACCCCCTGCCATAACCCAATACCAAACGCCCCTTTTCGTCTGATCCGTCCTAATCACAGCAGTCTTACTTCTCCTATCTCTCCCAGTCCTAGCCGCTGGCATCACTATACTACTAACAGACCGTAACCTCAACACCACCTTCTTCGACCCAGCCGGAGGAGGAGACCCCATTCTATACCAACACCTATTC	13042	313	Chordata	Eukaryota	Chordata	Mammalia	Primates	Hominidae	Homo	Homo_sapiens	Terrestrial	Eukaryota	-1	Chordata	-1	Mammalia	-1	Primates	-1	Hominidae	-1	Homo	-1	Homo_sapiens	-0.65	Terrestrial	Chordata	13042
Cluster_291	2	1	TRUE	KP845481.1._1._658	79.8	96.4856	2e-56	302	401	CTTGAGAAGTAATATGGCACATTCTGGACCATCCGTTGATTTTGCTATTTTTTCACTTCATTTAGCAGGCATCTCATCCCTTCTTGGGGCCGTAAATTTTATTAGAACTTTAGGAAATTTACGAGCATTTGGAATTTTTTTAGACCGTATGCCGTTATTTGCTTGAGCTGTACTAATTACTGTTATCTTATTACTTTTATCCTTACCTGTGTTAGCTGGTGCGATTACGATGCTTTTAACTGATCGTAACTTAAACACATCATTTTATGACCCTAGAGGAGGAGGTGACCCTATTTTATATCAACATTTGTTT	27805	313	Arthropoda	Eukaryota	Arthropoda	Maxillopoda	Cyclopoida	Cyclopidae	Mesocyclops	Mesocyclops_leuckarti	Marine	Eukaryota	-1	Arthropoda	-0.61	Maxillopoda	-0.49	Calanoida	-0.25	Paracalanidae	-0.07	Acrocalanus	-0.07	Acrocalanus_andersoni	-0.04	Marine	Arthropoda	27805
Cluster_31	5	2	TRUE	multi-subject	80.26	97.0968	4e-58	304	38	TTTAGCAGGAAACCTAGCACATTTAGGAGCCTCTGTGTATCTGACCATCTTCTCCCTCCACTTGGCAGGTGTTTCGTCTATTTTAGGGGCCATTAACTTCATTACCACAATTATTAACATAAAACCCCCAGCCTTATCTCAGTATCACACACCCCTTTTCGTCTGATCAGTCCATTATGGCAGTCCTTCTACTCTTTCCCTCCCAGACCCAGCCGCCGGCATTACTATACTGTTAACTGACGGTAACCTCAACACTACTTTTTTTGACCCCGCTGGCGGGTGTGACCCTATCTTGTACCAACATTTATTC	117723	310	Chordata	Eukaryota	Chordata	Mammalia	Chiroptera	Rhinolophidae	Rhinolophus	Multi-affiliation	Terrestrial	Eukaryota	-1	Chordata	-0.9	Mammalia	-0.41	Primates	-0.34	Hylobatidae	-0.21	Hylobates	-0.2	Hylobates_klossii	-0.2	Terrestrial	Chordata	117723
Cluster_321	1	1	TRUE	no data	no data	no data	no data	no data	438	ACTTTCGAGAGTTCAGGCTCATTCTGGTCCATCGGTAGATTTAGCAATTTTCAGACTTCACCTTGCTGGTGCAAGATCGATTTTAGGAGCTGCTAACTTCATTACTACTATTCTAAACATGCGAGCACCAGGTATTAGAATGCATAATATGCCATTATTTGTTTGGTCTATTTTTGTTACTGCGATTTTATTATTATTATCGCTACCTGTTCTAGCCGGAGCTATTACCATGTTATTAACTGATCGTAATTTCAATACTACTTTCTTTGATCCAGCTGGTGGTGGTGATCCTGTGCTTTACCAGCACTTATTC	11408	313	Unassigned	None							Marine	Eukaryota	-1	Mollusca	-0.37	Gastropoda	-0.36	unclassified_order	-0.26	Olividae	-0.1	Amalda	-0.1	Amalda_optima	-0.1	Marine	Mollusca	11408
Cluster_3266	1	1	TRUE	JN640725.1._1._645	79.26	84.984	1e-44	270	5987	TTAGTAGGAAACCTAACACATGCGGGAGCCTCTGTAGATTTACCCATCTTCTCACTCCATTTGGCAGGTGTCTCTTCTATTTTAGGGGCCATTAACTTTATCACCACAATTATTAACATAAAACTTCCAGCTACGTGCCAATGTCACACACCCCTTTTCGTCTGATTAGTCCTAATTACAGCAGTTCTCCTACTCCTTTCTCTCCCAGTCCTAGCTGCCGGCATTATAATACTGTTAACTGACCACAATCTTAATACTACTTTTATCGACCCAGCTGGTGGAGGTGAATCCTATCGTATATCAGCACTTATTC	245	313	Chordata	Eukaryota	Chordata	Actinopteri	Aulopiformes	Paralepididae	Notolepis	Notolepis_coatsi	Marine	Eukaryota	-1	Chordata	-0.89	Mammalia	-0.39	Primates	-0.2	Atelidae	-0.07	Ateles	-0.07	Ateles_paniscus	-0.06	Terrestrial	Chordata	245
Cluster_416	1	1	TRUE	no data	no data	no data	no data	no data	577	ATTGGCAAGTGTTCAAGCACACTCTGGACCTTCTGTAGACCTAGCTATCTTTAGTCTTCACTTAGCTGGTGCCTCTTCAATTATGGGTGCGGTAAACTTCATTACCACTATCTTAAACATGCGTGCTCCTGGTATCACTATGCACCGATTACCTCTTTTCGTATGGGCAATCTTTATTACTGTTATCCTATTATTACTTTCATTACCTGTGCTTGCAGCAGCGATCACTATGCTATTAACAGACCGTAACTTTAATACAACCTTCTTCGATCCTGCTGGAGGAGGTGATCCAGTACTTTACCAGCACTTATTC	7716	313	Unassigned	None							Marine	Eukaryota	-1	Chordata	-0.35	Mammalia	-0.1	Dasyuromorphia	-0.05	Dasyuridae	-0.05	Phascomurexia	-0.05	Phascomurexia_naso	-0.05	Terrestrial	Chordata	7716
Cluster_487	1	1	TRUE	no data	no data	no data	no data	no data	678	GTTGTCTAGTAATATTTCTCACTCTGGAGGCTCAGTCGATTTAGCTATTTTTTCTTTACATCTTGCGGGAGTTTCATCGTTAATAGGGGCAGTAAATTTTATTAGGACAATTGGTAATCTTCGTATATTAGGACTCTTATTAGATCGAATACCCCTTTTTGTTTGGGCTGTACTAATTACAGCAATTTTATTATTATTAGCATTACCTGTATTAGCAGGAGCTATTACTATATTACTGACAGATCGTAATTTAAATACGTCATTTTATGATATTTCTGGTGGTGGGGATCCTATTTTATATCAACATTTATTT	6079	313	Unassigned	None							Marine	Eukaryota	-1	Arthropoda	-0.58	Maxillopoda	-0.45	Calanoida	-0.24	Paracalanidae	-0.07	Acrocalanus	-0.07	Acrocalanus_andersoni	-0.03	Marine	Arthropoda	6079
Cluster_545	1	1	TRUE	no data	no data	no data	no data	no data	767	ATTAGCTAGTATAAAAGCACATTCTGGCCCATCTGTCGATTGTGCTATATTTAGTTTGCATTTAGCAGGTGCTAGCTCAATTTTAGGTGCAGCAAATTTTATAACAACTATATTCAATATGCGATCGCCCGGAATAACAATGCATCGCTTACCCCTATTTGTATGATCGGTATTAATTACAGCATTTTTACTACTATTATCATTACCAGTTTTAGCTGGGGCCATAACAATGCTATTAGTTGATAGAAATTTTAATACAACTTTTTTTGATTCAAATGCAGGTGGTGATCCCGTATTATATCAGCATCTGTTT	6645	313	Unassigned	None							Marine	Eukaryota	-1	Cnidaria	-0.41	Hydrozoa	-0.35	Anthoathecata	-0.16	Pennariidae	-0.06	Pennaria	-0.06	Pennaria_disticha	-0.06	Marine	Cnidaria	6645
Cluster_641	1	1	TRUE	KX552027.1._1._657	78.17	90.4153	3e-44	284	916	TTTATCTAGTGTACAAGCACACTCTGGACCTTCGGTAGATCTTGCTATCTTTAGTTTGCACTTAGCAGGAGCATCTTCAATCCTAGGAGCTGTTAATTTTATTACAACTATTATCAATATGCGACCTCCTGGAATGGGAATGCATAAAGTGCCGTTATTTGTATGGTCAGTGCTTATTACAGCTGTTCTATTGCTTCTTTCTCTACCGGTTCTTGCAGGAGCTATTACAATGCTTCTTACAGACCGTAACTTCAACACAACATTCTTTGATCCAGCAGGAGGAGGAGACCCTATTCTTTACCAACACCTATTC	4261	313	Mollusca	Eukaryota	Mollusca	Gastropoda	unclassified_order	Gastropteridae	Siphopteron	Siphopteron_vermiculum	Marine	Eukaryota	-1	Chordata	-0.45	Mammalia	-0.18	Rodentia	-0.08	Echimyidae	-0.03	Dactylomys	-0.03	Dactylomys_dactylinus	-0.03	Terrestrial	Chordata	4261
Cluster_655	1	1	TRUE	no data	no data	no data	no data	no data	936	TCTTTCTAGCGTACAGGCCCACTCGGGTCCTAGTGTAGATCTAGCTATTTTCAGTAGACATTTGGCTGGTGCTAGTTCTATTTTAGGGGCCATCAACTTTATTACCACGATTTTCAATATGCGACCTGTCGGTATGACGATGCACCGAATGCCTTTGTTTGTATGAAGTGTATTGATTACGGCGGTTCTTTTACTTCTATCATTACCCGTTCTAGCGGGAGCGATTACGATGTTGTTAACGGATCGTAACTTCAACACCACTTTCTTCGATCCAGCAGGAGGTGGAGACCCTGTTCTCTACCAACACCTGTTC	4046	313	Unassigned	None							Marine	Eukaryota	-1	Mollusca	-0.36	Gastropoda	-0.31	unclassified_order	-0.29	Conidae	-0.09	Conasprella	-0.06	Conasprella_sieboldii	-0.05	Marine	Mollusca	4046
Cluster_6590	3	1	TRUE	no data	no data	no data	no data	no data	12862	GTTATCTATAAGGCAGGAGAATATTGCTATAGATTTTTTGATTGTAACGCTACATTTAAACGGTACTTCATCGCTTATAAACTCCTTAAATATGTTTACAACGATTGCTAATCAAAAATGTTTGCCTTTAGCTAACATGCAAATGTTTGTTTGAGCTATTTATGTAACGTCTTTTTTGGTAATTAGCGCCATACCGGTGTTAGCGGCAGGACTAACGATGCTGTTGTCAGATCGACATTTTGGTTCATGCTTTTTTGAGCCCAATGGTGGCGGAGATCCTATACTATACCAACACCTTTTT	29	301	Unassigned	None							Marine	Eukaryota	-1	Nematoda	-0.09	Chromadorea	-0.09	Spirurida	-0.03	Philometridae	-0.03	Philometroides	-0.03	Philometroides_sanguineus	-0.03	Marine	Nematoda	29
Cluster_6657	2	1	TRUE	no data	no data	no data	no data	no data	12980	TTTAGCAGGAAACCTAGCACCTGCAGGAGCCTCTGTGGATCTGAGCATCTTCTTGCTCCACTTGGCAGGTTTCTCTTCCATTTTAGGGGCCCTTAACTTTATTACCACAACTGTTATCATAAAACCCCCAGTTATATCCCGGTATCAAACACCGCTTTTCGTCTGACCAGTCCTCATTACAGCAGTCCTTCTACTCCTTTCCCTCCCAGTCCTAGCCGCCGGCATTACTATACTATTAGCGACTGTAACGTCAACGCTACTTTTTTTGACCCTGCTGGCAGGGGTGACCCCATCTTGTACCAACATTTATTC	40	312	Unassigned	None							Marine	Eukaryota	-1	Chordata	-0.85	Mammalia	-0.32	Primates	-0.1	Pitheciidae	-0.03	Cacajao	-0.03	Cacajao_calvus	-0.03	Terrestrial	Chordata	40
Cluster_695	2	1	TRUE	FJ969355.1._1._660	76.89	84.0256	1e-34	264	1000	ATTAGCTGGTATACAAGCTCATTCAGGTGGTTCCGTTGATTGTGCTATTTATTCTTTACATTTAGCTGGTGTTTCGTCAATTTTGGGTGCAATTAATTTTATTGTAACAATCACAAATATGCGAGCACCAGGTATGAGTGCAAATAGAACACCATTATTTGTTTGAGCTGTTTATATTACTGCTTTTTTACTTTTACTTTCTTTACCAGTTTTAGCTGGTGCTATTACAATGTTATTAACAGATCGTAATTTTAATACTTCATTTTTTGATCCAAATGGTGGTGGTGACCCAGTTTTATATCAACATCTTTTT	6436	313	Arthropoda	Eukaryota	Arthropoda	Pycnogonida	Pantopoda	Colossendeidae	Colossendeis	Colossendeis_australis	Marine	Eukaryota	-1	Mollusca	-0.52	Gastropoda	-0.41	unclassified_order	-0.41	Runcinidae	-0.05	Runcina	-0.05	Runcina_coronata	-0.05	Marine	Mollusca	6436
Cluster_727	3	1	TRUE	HQ882827.1._1._663	98.72	100	1e-157	313	1048	ACTAGCAGGACTACAAAGTCATTCAGGAGGATCAATTGATCTAGCTATCTTTAGTCTTCACCTATCAGGTATCTCATCTATGCTAGGTGCTATGAACTTCATGGTAACTATCCTAAATATGCGAGCCTCAGGTATGACAATGTACAAAATGCCACTATTTGTATGGGCAGTATTTGTAACATCAATTCTACTTATTACTACACTACCTGTACTAGCAGGTGCTATTACAATGCTACTAACTGACCGTAACTTTAACACATCATTCTATGATCCAGCAGGAGGTGGTGATCCAGTACTATATCAACATCTATTC	3579	313	Arthropoda	Eukaryota	Arthropoda	Protura	Protura	Fujientomidae	Fujientomon	Fujientomon_dicestum	Marine	Eukaryota	-1	Arthropoda	-1	Protura	-1	Protura	-1	Fujientomidae	-1	Fujientomon	-1	Fujientomon_dicestum	-1	Marine	Arthropoda	3579
Cluster_754	1	1	TRUE	KM014175.1._1._621	80.81	85.3035	6e-52	271	1092	ATTATCTAGTGTTCAAGCGCATTCAGGTCCATCCGTAGATTTAGCTATTTTTAGTCTTCATTTAGCAGGAGCAGCATCTATTTTAGGTGCAATTAATTTTATTTCTACTATTTTTAATATGAGATCTCCCGGTATGGAATATTATAAAATGCCATTATTTGTATGGTCTATACTTATAACTGCGTTTTTATTATTATTATCATTACCTGTATTAGCAGGTGCTATCACGATGCTTCTTACAGATCGAAATTTTAATACTACATTTTTTGATCCTGCTGGTGGTGGTGATCCCATATTATATCAACATTTATTC	3354	313	Annelida	Eukaryota	Annelida	unclassified_class	Myzostomida	Myzostomatidae	Mesomyzostoma	Mesomyzostoma_katoi	Marine	Eukaryota	-1	Arthropoda	-0.1	Pycnogonida	-0.05	Pantopoda	-0.05	Ammotheidae	-0.05	Ammothella	-0.03	Ammothella_tuberculata	-0.03	Marine	Arthropoda	3354
Cluster_78	1	1	TRUE	no data	no data	no data	no data	no data	100	ATTATCTGGTATACAAAGTCACAGTGGACCTAGTGTAGATCTAGCTATATTCGCTTTACACTTATCTGGTATAAGTAGTCTACTAGGTGCAGTTAATTTTATAACTACTATCTTAAATATGAGAAGCCCTGGTATCAGATTACATAAATTAGCATTATTTGGATGAGCAATTTTAGTTACTGCTGTTTTACTATTATTATCATTACCTGTGTTAGCAGGTGCAATTACTATGGTTTTAACTGACAGAAATTTCAATACATCATTCTTTGAAGTTGCAGGTGGAGGTGACCCTATCTTATACCAACACCTATTC	50455	313	Unassigned	None							Marine	Eukaryota	-1	Mollusca	-0.15	Gastropoda	-0.14	unclassified_order	-0.14	Cassidae	-0.08	Galeodea	-0.08	Galeodea_echinophora	-0.08	Marine	Mollusca	50455
Cluster_8200	2	1	TRUE	V408	100	95.8466	5e-157	300	15439	TTTATCTAGAATTATGGGGCATGCAGGTCCTTCTGTAGATTTTGTAATTTTATCTTTGCACTTAGGTGGTGTATCTTCTATTTTAGCTTCTATTAATTTTGTAGTTACTTCTCTTTGTATACGAGTTGAAGCTTTATCATTGTTACGTGTAACTATATTTGTTTGATGTGTTGCTGTTACTGGTTTTTTATTAATTATTGCTATACCTGTTTTAGCTGGGAGGTTAACAATATTATTAACTGATCGTAATTTTAATACTAGTTTTTTTGATCCTGCTGGTTTAGGTGATCCTATCCTTTTCGTTCATTTATTT	10	313	Mollusca	Eukaryota	Mollusca	Bivalvia	Veneridae	Vesicomyidae	Christineconcha	Christineconcha_regab	Marine	Eukaryota	-1	Mollusca	-1	Bivalvia	-1	Veneroida	-1	Vesicomyidae	-1	Christineconcha	-1	Christineconcha_regab	-1	Marine	Mollusca	10
Cluster_8412	1	1	TRUE	KT428102.1._1._658	79.05	99.6805	1e-53	315	15725	ATTAGCAAGAAACCTTGCTCATGCAGGCCCCTCTGTTGATTTAGCAATCTTTTCCCTTCACTTAGCTGGAATCTCATCAATTCTAGGAGCAATCAATTTTATTACTACTGTAGCAAATATACGATGAAAAGGCCTTCGCCTCGAACGAATTCCTTTATTCGTTTGAGCTGTCAATATTACAGTTGTCCTCCTCCTTTTAGCTTTACCAGTTTTAGCAGGAGCAATCACTATACTTTTAACAGACCGAAACGTTAATACCTCATTCTTTGACCCCAGCGGAGGCGGAGACCCAATTCTATACCAACACTTATTC	9	313	Annelida	Eukaryota	Annelida	Clitellata	Haplotaxida	Enchytraeidae	Grania	Grania_simonae	Marine	Eukaryota	-1	Annelida	-0.7	Polychaeta	-0.45	Terebellida	-0.33	Terebellidae	-0.26	Pista	-0.09	Pista_australis	-0.09	Marine	Annelida	9
Cluster_864	3	2	TRUE	JQ840306.1._1._631	83.28	91.3462	1e-68	287	1270	TTTGGCAGGAAACTATTCCCATCCAGAGGCCTCTGTAGACCTAACCATTTTCTCCCTTCATCTAGCAGGTGTCTCCTCTATTCTAGGAGCTATTAATTTCATCACCACAATTATTAACATAAAACCCCCTGCCATATATCAATACCAAACGCCCCTCTTTGTCTGATCTGTCCTAATCACGGCAGTCCTACTCCTCCTCTCCCTTCCAGTCTTGGCCGCTGGCATTACTATACTGCTAACAGACCGTAACCTTAATATTACCTTTTTGACCTGGCCGGAGGAGGGGACCCTATCCTATAACAACACCTATTT	3184	312	Chordata	Eukaryota	Chordata	Actinopteri	Tetraodontiformes	Tetraodontidae	Sphoeroides	Sphoeroides_testudineus	Marine	Eukaryota	-1	Chordata	-0.99	Mammalia	-0.62	Primates	-0.41	Hylobatidae	-0.07	Hylobates	-0.05	Hylobates_klossii	-0.05	Terrestrial	Chordata	3184
Cluster_8751	1	1	TRUE	no data	no data	no data	no data	no data	16212	TTTATCAGGTCCTTTAACACACTCAGGTCCTTCAGTTGATATGGTAATATTCAGTCTACATATGGCTGGATTCTCATCAATAGCTGGTGCAATAAATTTTATCACAACTATATTAAACATGCGTTCATCCAGTATGCCTATTGACAAAATGCCTTTATTTGTCTGATCCCTTTTAATAACAGCCTTTTTATTACTACTATCCTTACCTGTTTTAGCAGGTGCTATTACTATGTTATTAACCGATAGAAATTTCAATACTACCTTCTTTGATCCCGCAGGAGGAGGAGATCCGGTTTTATACCAACATCTGTTC	7	313	Unassigned	None							Marine	Eukaryota	-1	Cnidaria	-0.48	Hydrozoa	-0.44	Siphonophorae	-0.08	Physophoridae	-0.05	Physophora	-0.05	Physophora_hydrostatica	-0.05	Marine	Cnidaria	7
Cluster_877	1	3	TRUE	no data	no data	no data	no data	no data	1295	CTTAACAGGAATCTTAACATGCAGGATCCTCTGTGGACCTGACCATCTTCTCACTTAATTTAGCAGGCATCCTTTCTATTCTAGAAGCTATTAATTTTACTACCACAATCATTAACATGAATCCCCTGGCCATATCCCTACATCACACACCCCTCTTCGTCTGATCAGCCCCAGTTACAGCAGTTCTTCTACTTCTTTCTCTTCCAGACCTAGCCGCCGGCATTACTATGCTATTAACTGACTGTAATCTCAACACTACATTGTCTGACCCAGCTGTCAGAGGTGACCCTGTCCTGCATTAACACTTATC	4462	310	Unassigned	None							Marine	Eukaryota	-1	Chordata	-0.84	Mammalia	-0.33	Didelphimorphia	-0.07	Didelphidae	-0.07	Tlacuatzin	-0.06	Tlacuatzin_canescens	-0.06	Terrestrial	Chordata	4462
Cluster_9816	1	1	TRUE	no data	no data	no data	no data	no data	17781	TCTAACAGATTATCCTTATCATACTAGAATGCTATAAATAGAATTATTTTTAGATTGCATCTTGCAGGAATTTCTTCTATCTTATCTTCTTTAAATTTTATAAGAACCTCTTTTCCTTTAAATTTAGTTAAAGAAAGAGAAAATATTACATTATTTGTATGAGCTCAATTAATAACTGTTTTTCTACTTCTTTTAGTTCTTCCTGTATTAGCAGGAGCTATTACAATACTTTTATTAGATCGAAATTGAAGAAGATCTTTTTTTGACCCTTCAGGAGGAGGAGACCCTCTTTTATTTCAACATCTTTTC	5	309	Unassigned	None							Marine	Eukaryota	-1	Arthropoda	-0.3	Pycnogonida	-0.13	Pantopoda	-0.13	Callipallenidae	-0.11	Pseudopallene	-0.09	Pseudopallene_ambigua	-0.09	Marine	Arthropoda	5

## Sheet: 18SV1V2_df_contaminants
Row.names	pa.pos	pa.neg	contaminant	HitID	PercIdentity	PercCoverage	Evalue	AlignementLength	seed_id	seed_sequence	observation_sum	QueryLength	BLAST_Taxon	BLAST_Domain	BLAST_Phylum	BLAST_Class	BLAST_Order	BLAST_Family	BLAST_Genus	BLAST_Species	Terrestrial	rdp_Domain	rdp_Domain_boot	rdp_Phylum	rdp_Phylum_boot	rdp_Class	rdp_Class_boot	rdp_Order	rdp_Order_boot	rdp_Family	rdp_Family_boot	rdp_Genus	rdp_Genus_boot	rdp_Species	rdp_Species_boot	Terrestrial_RDP	RDP_Taxon	raw_observation_sum
Cluster_1109	1	2	TRUE	multi-subject	99.73	100	0	366	1623	ATGCATGTGTAAGTATGAACAAATTCAGACTGTGAAACTGCGAATGGCTCATTAAATCAGTTATAGTTTGTTTGATGGTATCTGCTACTCGGATAACCGTAGTAATTCTAGAGCTAATACGTGCAACAAACCCCGACTTCTGGAAGGGATGCATTTATTAGATAAAAGGTCGACGCGGGCTCTGCCCGTTGCTGCGATGATTCATGATAACTTGACGGATCGCACGGCCCTCGTGCCGGCGACGCATCATTCAAATTTCTGCCCTATCAACTTTCGATGGTAGGATAGTGGCCTACTATGGTGGTGACGGGTGACGGAGAATTAGGGTTCGATTCCGGAGAGGGAGCCTGAGAAACGGCTACCACA	3097	366	Phragmoplastophyta	Eukaryota	Phragmoplastophyta	Embryophyta	Multi-affiliation	Multi-affiliation	Multi-affiliation	Multi-affiliation	Marine	Eukaryota	-1	Phragmoplastophyta	-1	Embryophyta	-1	unknown order	-0.63	unknown family	-0.63	unknown genus	-0.63	Caprifoliaceae environmental sample	-0.63	Marine	Phragmoplastophyta	3097
Cluster_11151	2	1	TRUE	multi-subject	100	100	0	366	19861	ATGCATGTCTAAGCACATACCTTAACACGGTGAAGCTGCGAATGGCTCATTAGATCGGCTATTATTTATTAGATCATACCAAGTTACTTGGATAACTGTGGTAATTCTAGAGCTAATACATGCGACACGGCTCCGACCTTCGGGGAAGAGCGAGTTTATTAGATCAAAACCAATCGGGCCTCGGCTCGAGAGTTGGTGACTCTGGATAACTTCGATCTGATCGCAGGGCCTTGCGCCGGCGACGTATCTTTCAAGTGTCCGCCCTATCAACTTTCGTCGGTAAGTGACCTGCTTACCGAGGTTGTGACGGGTAACGGGGAATCAGGGTTCGATTCCGGAGAGGGAGCATGAGAAACGGCTACCACA	16	366	Annelida	Eukaryota	Annelida	Polychaeta	Aspidosiphonidormes	unknown family	unknown genus	Multi-affiliation	Marine	Eukaryota	-1	Annelida	-1	Polychaeta	-1	Aspidosiphonidormes	-1	unknown family	-1	unknown genus	-1	Aspidosiphon elegans	-0.88	Marine	Annelida	16
Cluster_11649	2	1	TRUE	multi-subject	100	100	0	350	20571	ATGCATGTCTAAGTATAAACAACTTTGTACTGTGAAACTGCGAATGGCTCATTAAATCAGTTATAGTTTATTTGATGATTCTTGCTACATGGATAACTGTGGTAATTCTAGAGCTAATACATGCATTCAAGCCCCGACTTCTGGAAGGGGTGTATTTATTAGATAAAAACCAATGTATTTGGTGAATCATAATAACTTCTCGGATCGCATGGCCTCGAGCTGGCGATACTTCATTCAAATATCTGCCCTATCAACTTTCGATGGTAGGATAGAGGCCTACCATGGTTGCAACGGGTAACGGGGAATAAGGGTTCGATTCCGGAGAGGGAGCCTGAGAAACGGCTACCACA	14	350	Fungi	Eukaryota	Basidiomycota	Malasseziomycetes	Malasseziales	Malasseziaceae	Malassezia	unknown species	Marine	Eukaryota	-1	Basidiomycota	-1	Malasseziomycetes	-1	Malasseziales	-1	Malasseziaceae	-1	Malassezia	-1	unknown species	-0.98	Marine	Fungi	14
Cluster_1230	3	1	TRUE	multi-subject	92.28	100	9e-133	337	1817	ATGCATGTCTAAGTATAAGCCTTTATACGGTGAAACTGCGAATGGCTCATTATATCAGTTATCATCTATTTGATAGTCCCTACTACTTGGATAACCGTAGTAATTCTAGAGCTAATACATGCGTAAAGTCCTGCAAAGGATGTATTTATTAGATACTAACCAACATTATTGGTGATTCATAATAACTGAGCGAATCGACGGCTTGCCGACGATGGTTCATTCGAGTTTCTGCCCTATCAGCTTTCGATGGTAGGGTATTGGCCTACCATGGCGTTAACGGGTAACGGAGAATTAGGGTTCGATTCCGGAGAGGGAGCCTGAGAGACGGCTACCACA	1366	336	Bicosoecida	Eukaryota	Bicosoecida	unknown class	unknown order	unknown family	Halocafeteria	Multi-affiliation	Marine	Eukaryota	-1	Bicosoecida	-0.73	unknown class	-0.65	unknown order	-0.65	unknown family	-0.65	Halocafeteria	-0.34	Halocafeteria seosinensis	-0.34	Marine	Bicosoecida	1366
Cluster_1297	9	4	TRUE	multi-subject	100	100	0	366	1936	ATGCATGTGTAAGTATGAACTAATTCAGACTGTGAAACTGCGAATGGCTCATTAAATCAGTTATAGTTTGTTTGATGGTATTTGCTACTCGGATAACCGTAGTAATTCTAGAGCTAATACGTGCACCAAACCCCGACTTCTGGAAGGGATGCATTTATTAGATAAAAGGTCGACGCGGGCTCTGCCCGTTGCTCTGATGATTCATGATAACTCGACGGATCGCAAGGCCACCGTGCCGGCGACGCATCATTCAAATTTCTGCCCTATCAACTTTCGATGGTAGGATAGAGGCCTACCATGGTGGTGACGGGTGACGGAGAATTAGGGTTCGATTCCGGAGAGGGAGCCTGAGAAACGGCTACCACA	1313	366	Phragmoplastophyta	Eukaryota	Phragmoplastophyta	Embryophyta	Sapindales	unknown family	Citrus	Multi-affiliation	Marine	Eukaryota	-1	Phragmoplastophyta	-1	Embryophyta	-1	Sapindales	-0.93	unknown family	-0.93	Citrus	-0.9	Citrus maxima	-0.9	Marine	Phragmoplastophyta	1313
Cluster_1306	1	1	TRUE	JN885463.1.1802	100	100	0	367	1946	ATGCATGTGCAAGTACATACCTTATTAAGGTGAAACCGCGAAAAGCTCATTAAATCAGTTACGGTTCATTGGATATTAATTTTTTACATGGATAACTGTGGTAAATCTAGAGCTAATACGTGCACAAAAGCTTTGACCTTTTAGGAAAAAGCGCATTTATTAGACCAAGACCAATGGTCCTTGTGACCTCAAACTTGGTGACTCTGAATAACTGAGCTAATCGCATGGCCTATGCGCCGGCGATATATCCTTAAAGCGTCTGCCTTATCAACTGTAGATGGTAGGTTATGTGCCTACCATGGTTGTAACAGGTGACGGGGAATCAGGGTTCGATTCCGGAGAGGGAGCCTGAGAAACGGCTACCACA	1150	367	Arthropoda	Eukaryota	Arthropoda	Arachnida	unknown order	unknown family	unknown genus	Demodex folliculorum	Marine	Eukaryota	-1	Arthropoda	-1	Arachnida	-1	unknown order	-1	unknown family	-1	unknown genus	-1	Demodex folliculorum	-0.99	Marine	Arthropoda	1150
Cluster_13406	0	2	TRUE	no data	no data	no data	no data	no data	22978	TGTCGATCGTTTGCGCCTGCGCGCCCTGACAGACCGCAGTCGCCAGCGCGGCAACCAGCATCGAACATCGCAAGGTCATGAAGAACGTCTCCTGCTCCCGCACGGTAACGTTGACATCCAACCGACTCAATACATATTTGTATCGAAATGCTCCCGCCCGTGATCCCGTGAGCCGCCGCCCGGCACGAACGCGCCCGACCCGGGCGCAGACCCGGGAGCGCATCCTGGATGGCGCTCTCGAGGCCTTCGCCGAACGTGGCTTCCATGGCTCCACCCAGGAAGATATTTGCGAGCGCGTCGGTCTGAGCCGGGGGGCCTATAATTCCAGCTTCCGA	9	335	Unassigned	None							Marine	Eukaryota	-1	Phragmoplastophyta	-0.04	Embryophyta	-0.04	Liliopsida	-0.04	unknown family	-0.04	Petermannia	-0.04	Petermannia cirrosa	-0.04	Marine	Phragmoplastophyta	9
Cluster_139	16	4	TRUE	multi-subject	100	100	0	361	166	ATGCATGTCTAAGTATAAGCAACTTGTACTGTGAAACTGCGAATGGCTCATTAAATCAGTTATCGTTTATTTGATAGTACCTTACTACATGGATACCTGTGGTAATTCTAGAGCTAATACATGCTAAAAACCCCGACTTCAGGAAGGGGTGTATTTATTAGATAAAAAACCAACGCCCTTCGGGGCTCCTTGGTGAATCATAATAACTTAACGAATCGCATGGCCTTGCGCCGGCGATGGTTCATTCAAATTTCTGCCCTATCAACTTTCGATGGTAGGATAGTGGCCTACCATGGTGGCAACGGGTAACGGGGAATTAGGGTTCGATTCCGGAGAGGGAGCCTGAGAAACGGCTACCACA	17419	361	Fungi	Eukaryota	Ascomycota	Eurotiomycetes	Eurotiales	Aspergillaceae	Penicillium	Multi-affiliation	Marine	Eukaryota	-1	Ascomycota	-1	Eurotiomycetes	-1	Eurotiales	-1	Aspergillaceae	-1	Penicillium	-1	Penicillium solitum	-0.83	Marine	Fungi	17419
Cluster_14087	1	1	TRUE	KJ762794.1.1838	95.19	100	4e-167	374	23840	ATGCATGTCTAAGTATGAACAACTTTATACTGTGAAACTGCAGATGGCTCATTAAAACAGAGATAATTTATTTGATGGTGACTTACTACATGGATAACCGTGGTAATTCTAGAGCTAATACATGCACAAAAGTGTGGGGTTTATCTTCATGCTGTATTTGTTAGATTAAGAACCAATCGCTAGCTTGCTAGTGTATTTTGGTGAATCATAATAACTGTTCGAATCGCAGTGCCTTTATTGGCGGCGATGTTTCATTCAAATTTCTGCCCTATCAGCTTTAGATGGTAGTGTAGTGGACTACCATGGCTTTCACGGGTGACGGGGAATGAGGGTTCTATTCCGGAGAGGGAGCCTGAGAAACGGCTACCACA	9	371	Cercozoa	Eukaryota	Cercozoa	Chlorarachniophyta	unknown order	unknown family	unknown genus	unknown species	Marine	Eukaryota	-1	Cercozoa	-1	Chlorarachniophyta	-1	unknown order	-1	unknown family	-1	unknown genus	-1	unknown species	-0.76	Marine	Cercozoa	9
Cluster_142	3	1	TRUE	AY665007.1.1754	82.29	100	3e-83	367	169	ATGCATGTGTTTGTATACATATAATTAATCGTAAAACTGTTAATTGCTCATTAACCAAATTATTGATGGTGTGGTAGTGAGTAATTATATGGATAACCACGGAAATTCTACAGCTAATACAATATACACAGCCCAACTATAAAGACGGGCTGTTGCTATTAGCACAAGACCGACACAGGCCTAGCCTGCATTGTGTTAAATCATAATAATGGAATGGACCGTAATGCATCAGCATTCGGCTGACTGTTAATGTTCTTGACCTATCAGCTTCTGACGGTATGATGTTTGCTTACAGTGGCAATGACGGGTGACGGAGGATTAGGGTTCGATTCCGGAGAGGGAGCATGAGAAACGGCTACCACA	16745	363	Dinoflagellata	Eukaryota	Dinoflagellata	Dinophyceae	Peridiniphycidae	Peridiniales	Protoperidinium	unknown species	Marine	Eukaryota	-1	Dinoflagellata	-0.23	Dinophyceae	-0.23	Peridiniphycidae	-0.15	Gonyaulacales	-0.12	Alexandrium	-0.08	Alexandrium margalefii	-0.04	Marine	Dinoflagellata	16745
Cluster_1481	1	1	TRUE	ATBV01028579.166.1450	99.73	100	0	366	2282	ATGCATGTGTAAGTATGAACTAATTCAGACTGTGAAACTGCAAATGGCTCATTAAATTAGTTATAGTTTGTTTGATGGTACATGCTACTCGGATAATCGTAGTAATTCTAGAGCTAATACGTGCAACAAACCCCGACTTCCGGAAAGGATGCATTTATTAGATAAAAGGTCGACACGGGCTCTACCCGGCACTTCGATGATTCATGATAACTCGACGGACCGCACGGCCCATGTGCCGGCGGCGCATCATTCAAATTTCTGCCCTATCAACTTTCGGTGGTAGGATAGGGGCCTACCATAGTGGTGACGGGTGACGGAGAATTAGGGTTCGATTCTGGAGAGGGAGCCTGAGAAACGGCTACCACA	944	366	Phragmoplastophyta	Eukaryota	Phragmoplastophyta	Embryophyta	Liliopsida	unknown family	Phoenix	Phoenix dactylifera (date palm)	Marine	Eukaryota	-1	Phragmoplastophyta	-1	Embryophyta	-1	Liliopsida	-1	unknown family	-1	Phoenix	-1	Phoenix dactylifera (date palm)	-1	Marine	Phragmoplastophyta	944
Cluster_1554	1	1	TRUE	HM564531.1.1608	99.05	88.4831	2e-160	315	2414	ATGCATGTATCAGCACAAGCCTCAAAATGGTGAAGCCGCGAATAGCTCATTACAACAGTCGTAGTTTATTAGAAAGTATCAGATGGATAACTGTGGTAATTCTAGAGCTAATACATGTTCCAATCCCCGACTTACGAAGGGGTGCATTTATTAGAACAAAGCCGATCAGACTATGTCTGTCTCAGGTTGACTCTGAATAACTTTGCTAATCGCACAGTCTTTGTACTGGCGATGTATCTTTCAAATGTCTGCCTTATCAACTGTTGATGGTAGATTATGCGCCTACCATGGTTGTAACGGGTAACGGAGAATCAGGGTTTGATTCCGGAGAGGGAGCCTGAGAAACAGCTACCACA	893	356	Nematoda	Eukaryota	Nematoda	Enoplea	Enoplida	unknown family	unknown genus	Halalaimus sp.	Marine	Eukaryota	-1	Nematoda	-1	Enoplea	-1	Enoplida	-1	unknown family	-1	unknown genus	-1	Halalaimus sp.	-1	Marine	Nematoda	893
Cluster_16	8	2	TRUE	CERE01106545.44.2011	88.46	100	2e-129	390	16	ATGCACGTCTCCGTACGAGCTAAAAGTAAAGTGAAACCGCGAACAGCTCATTAAATCAGTCGTTATTTACGAGACGGAAGGGCAACCGTAGATGGATAACTGCGGAAATTCTGGAGCTAATACATGCCATTGACGACGCGACGTTCGAAAGTTCGGAGCGCAGCCTTTATTAGACCGAAACGGTGGGTCCTGGACCTCGCGTCTGGCCCTCCTCTGGTGACTCCGGGTAACCGACAGTTGATCGCAAGGCCTTCGAGCCCGCGACGCATCTTTCAAGGGTCTGCCTCATCAACTAGATGGTTTGCAAACAGCCGACCATGGTGCCGACGGGTGACGGGGAATTAGGGTTCGATTCCGGAGAGGGAGCCTTAGAAATCGCTACCACA	215784	386	Arthropoda	Eukaryota	Arthropoda	Ostracoda	Halocyprida	unknown family	unknown genus	marine metagenome	Marine	Eukaryota	-1	Arthropoda	-1	Ostracoda	-1	Halocyprida	-1	unknown family	-1	unknown genus	-1	marine metagenome	-0.78	Marine	Arthropoda	215784
Cluster_168	1	1	TRUE	multi-subject	99.18	100	0	366	204	ATGCATGTCTAAGTACATACTTTTTGATGGTGAAACCGCGAATGGCTCATTAAATCAGTTATGGTTCCTTAGATCGTACGATCCTACTTGGATAACTGTGGCAATTCTAGAGCTAATACATGCAAAAAGGCACCGACTCACGGAGGTGCGATTTTATCAGTCCAAAACCAATCGGTCGCAAGGCCGTCACTTTGGTGAATCTGGATAACTTTGTGCTGATCGCACGGCCTTCGAGCCGGCGACGTATCTTTCAAATGTCTGACCTATCAACTTTCGATGGTACGTGCTATGCCTACCATGGTTGTAACGGGTAACGGAGAATCAGGGTTCGGTTCCGGAGAGGGAGCATGAGAAACGGCTACCACA	13324	366	Mollusca	Eukaryota	Mollusca	Bivalvia	Pectinoida	unknown family	unknown genus	Multi-affiliation	Marine	Eukaryota	-1	Mollusca	-1	Bivalvia	-1	Pectinoida	-1	unknown family	-1	unknown genus	-1	Placopecten magellanicus (sea scallop)	-0.82	Marine	Mollusca	13324
Cluster_169	4	2	TRUE	AY752966.1.1776	99.18	100	0	364	205	ATGCATGTCTAAGTATAAACAAATTTGTACTGTGAAACTGCGAATGGCTCATTAAATCAGTTATAGTTTATTTGATGATTCCTTACTACATGGATAACTGTGGTAATTCTAGAGCTAATACATGCATTTCAGCCCCGACTTCTGGAAGGGGTGTATTTATTAGATAAAAAACCAACGCGGCTCGCCGCTCCTTTGGTGATTCATAATAACTTCTCGAATCGCATGGCCTTGTGCCGGCGATGCTTCATTCAAATATCTGCCCTATCAACTTTCGATGGTAGGATAGAGGCCTACCATGGTTTCAACGGGTAACGGGGAATAAGGGTTCGATTCCGGAGAGGGAGCCTGAGAAACGGCTACCACA	18357	364	Fungi	Eukaryota	Basidiomycota	Agaricomycetes	Agaricales	Omphalotaceae	Rhodocollybia	Rhodocollybia maculata	Marine	Eukaryota	-1	Basidiomycota	-0.99	Agaricomycetes	-0.98	Russulales	-0.49	Stereaceae	-0.46	unknown genus	-0.46	unknown species	-0.46	Marine	Fungi	18357
Cluster_17	1	1	TRUE	multi-subject	98.35	100	0	364	17	ATGCATGTCTAAGTATAAACAAATTTGTACTGTGAAACTGCGAATGGCTCATTAAATCAGTTATAGTTTATTTGATGGTGCTTTGCTACATGGATAACTGTGGTAATTCTAGAGCTAATACATGCAATCAAGCCCTGACCTCCGGAAGGGGTGTATTTATTAGATAAAAAGCCAACGCGGTTCGCCGCTTCTTTGGTGATTCATAATAACTTCTCGAATCGCATGGCCTTGCGCCGGCGATGCTTCATTCAAATATCTGCCCTATCAACTTTCGATGGTAGGATAGAGGCCTACCATGGTTTCAACGGGTAACGGGGAATAAGGGTTCGATTCCGGAGAGGGAGCCTGAGAAACGGCTACCACA	176403	364	Fungi	Eukaryota	Basidiomycota	Agaricomycetes	Multi-affiliation	Multi-affiliation	Multi-affiliation	Multi-affiliation	Marine	Eukaryota	-1	Basidiomycota	-1	Agaricomycetes	-1	Corticiales	-0.2	Corticiaceae	-0.2	Phlebia	-0.12	Phlebia radiata	-0.12	Marine	Fungi	176403
Cluster_181	2	2	TRUE	multi-subject	100	100	0	359	220	ATGCATGTCTAAGTATAAGCAATTATACCGCGAAACTGCGAATGGCTCATTATATAAGTTATCGTTTATTTGATAGTACCTTACTACTTGGATAACCGTGGTAATTCTAGAGCTAATACATGCTAAAAATCCCGACTTCGGAAGGGATGTATTTATTAGATTAAAAACCAATGCCCTTCGGGGCTCACTGGTGATTCATGATAACTCCTCGAATCGCATGGCCTTGTGCCGGCGATGGTTCATTCAAATTTCTTCCCTATCAACTTTCGATGTTTGGGTATTGGCCAAACATGGTTGCAACGGGTAACGGAGGGTTAGGGCTCGACCCCGGAGAAGGAGCCTGAGAAACGGCTACTACA	12761	359	Fungi	Eukaryota	Ascomycota	Sordariomycetes	Hypocreales	Multi-affiliation	Multi-affiliation	Multi-affiliation	Marine	Eukaryota	-1	Ascomycota	-1	Sordariomycetes	-1	Hypocreales	-1	Nectriaceae	-1	Fusarium	-1	Fusarium oxysporum f. sp. lycopersici 4287	-0.92	Marine	Fungi	12761
Cluster_186	3	1	TRUE	multi-subject	99.17	100	0	363	226	ATGCATGTCTAAGTACAAGCCTCACTAAGGTGAAACCGCGAATGGCTCATTAAATCACACCTAATCTACAGGATAATTCAAGTTACTTGGATAACTGCGGTAATTCTGGAGCTAATACATGCGACAAACTGCGAACTTACGTGAGCAGTGCTTTTATTAGATCAAAACCAAACGGCTTCGGCTGTTCTTTTGGTGACTCTGAATAACTTTGTGCAGATCGTATAGCCTTGTGCTGACGACATATCCTTCGAAGGTGTGCCCTATCAACTGTCGACTGTGGCATAGACGCCCACAGTGGTTTTGACGGGTAACGGGGAATCAGGGTTCGATTCCGGAGAGGGAGCCTTAAAAACGGCTACCACA	27809	363	Arthropoda	Eukaryota	Arthropoda	Maxillopoda	Calanoida	unknown family	unknown genus	unknown species	Marine	Eukaryota	-1	Arthropoda	-1	Maxillopoda	-1	Calanoida	-1	unknown family	-1	unknown genus	-1	Calocalanus plumulosus	-0.78	Marine	Arthropoda	27809
Cluster_195	2	1	TRUE	KJ759277.1.1798	100	100	0	363	237	ATGCATGTCTAAGTACAAGCCTCACTAAGGTGAAACCGCGAATGGCTCATTAAATCACACCTAATCTACAGGATAATTCAAGTTACTTGGATAACTGCGGTAATTCTGGAGCTAATACATGCTACAAACTGCAAACTTACGTGAGCAGTGCTTTTATTAGATCAAAACCAAACGTCGTAAGACGTACTCTTGGTGACTCTGAATAACTTTGTGCAGATCGTATAGCCTAGTGCTGACGACATATCCTTCGAAGGTGTGCCCTATCAACTGTCGACTGTGGCATAGACGCCCACAGTGGTTTTGACGGGTAACGGGGAATCAGGGTTCGATTCCGGAGAGGGAGCCTTAAAAACGGCTACCACA	11457	363	Arthropoda	Eukaryota	Arthropoda	Maxillopoda	Calanoida	unknown family	unknown genus	unknown species	Marine	Eukaryota	-1	Arthropoda	-1	Maxillopoda	-1	Calanoida	-1	unknown family	-1	unknown genus	-1	Calocalanus curtus	-0.64	Marine	Arthropoda	11457
Cluster_1961	1	1	TRUE	AF206991.1.1742	98.63	100	0	366	3176	ATGCATGTGTAAGTATGAACTAATTTAGACTGTGAAACTGCGAATGGCTCATTAAATCAGTTATAGTTTTTTTGATGATACGTGCTACTCGGATAACCGTAGTAATTCTAGAGCTAATACGTGCAACAAACCCCGACTTCCGGAAGGGATGCATTTATTAGATAAAAGGTCGACACGGGCTCTGCCCGGCGCTCCGATGATTCATGATAACTCGACGGACCGCACGGCCCATGTGCCGGCGGCGCATCATTCAAATTTCTGCCCTATCAACTTTCGATGGTAGGATAGGGGCCTACCATGGTGGTGACGGGTGACGGAGAATTAGGGTTCGATTTTGGAGAGGGAGCCTGAGAAACGGCTACCACA	625	366	Phragmoplastophyta	Eukaryota	Phragmoplastophyta	Embryophyta	Liliopsida	unknown family	Phoenix	Phoenix canariensis	Marine	Eukaryota	-1	Phragmoplastophyta	-1	Embryophyta	-1	Liliopsida	-1	unknown family	-1	Phoenix	-0.98	Phoenix dactylifera (date palm)	-0.56	Marine	Phragmoplastophyta	625
Cluster_1970	1	1	TRUE	EF526352.1.1781	95.9	100	2e-169	366	3195	ATGCATGTGTAAGTATGAACTAATTCAGACTGTGAAACTGCGAATGGCTCATTAAATCAGTTATAGTTTGTTTGATGGTACGTGCTACTCGGATAACCGTAGTAATTCTAGAGCTAATACGTGCAACAAACCCCGACTTCCGGAAGGGATGCATTTATTAGATAAAAGGTCGACACGGGCTCTGCCCGGCGCTCCGATGATTCATGATAACTCGACGGACCGCACGGCCCATGTGCCGGCGGCGCATCATTCAAATTTCTGCCCTATCAACTTTCGATGGTAGGCCCCTATCCTACCATGGTGGTGACGGGTGACGGAGAATTAGGGTTCGATTCCGGAGAGGGAGCCTGAGAAACGGCTACCACA	650	366	Phragmoplastophyta	Eukaryota	Phragmoplastophyta	Embryophyta	Lamiales	unknown family	Gratiola	Gratiola aurea	Marine	Eukaryota	-1	Phragmoplastophyta	-1	Embryophyta	-1	Liliopsida	-0.99	unknown family	-0.99	Phoenix	-0.95	Phoenix dactylifera (date palm)	-0.67	Marine	Phragmoplastophyta	650
Cluster_2044	0	2	TRUE	multi-subject	100	100	0	363	3334	ATGCATGTCTAAGTATAAACAAATTCATACTGTGAAACTGCGAATGGCTCATTAAATCAGTTATAGTTTATTTGATGGTATCTTGCTACATGGATAACTGTGGTAATTCTAGAGCTAATACATGCTGAAAAGCCCCGACTTCTGGAAGGGGTGTATTTATTAGATAAAAAACCAATGGGTGCAAGCCCTTCTTGGTGATTCATAATAACTTCTCGAATCGTATGGCCTTGTGCCGACGATGCTTCATTCAAATATCTGCCCTATCAACTTTCGATGGTAGGATAGAGGCCTACCATGGTATCAACGGGTAACGGGGAATTAGGGTTCGATTCCGGAGAGGGAGCCTGAGAAACGGCTACCACA	692	363	Fungi	Eukaryota	Basidiomycota	Tremellomycetes	Tremellales	Bulleribasidiaceae	Dioszegia	Multi-affiliation	Marine	Eukaryota	-1	Basidiomycota	-1	Tremellomycetes	-1	Filobasidiales	-0.32	Filobasidiaceae	-0.32	Heterocephalacria	-0.18	unknown species	-0.18	Marine	Fungi	692
Cluster_2124	3	1	TRUE	AB716689.1.1794	95.04	100	1e-161	363	3482	ATGCATGTCTAAGTATAAGCCTTTACACGGCGAAACTGCGAATGGCTCATTAAAACAGTTATAGTTTATTTGGTGATCGGTTACTACTTGGATAACTGTAGTAATTCTAGAGCTAATACATGCGTAAAAACCCGACTTCGGAAGGGTTGCGTTTATTAGATACAGAACCAACCCAGGCTGCGCCTGGTACATTCTGGTGATTCATAATAACCTAGCGAATCGCACGGCTTGTCCGGCGATGAATCATTCAAGTTTCTGACCTATCAGCTACGGACGGTAGGGTATTGGCCTACCGTGGCATTGACGGGTAACGGGGAATTAGGGTTCGATTCCGGAGAGGGAGCCTGAGAAACGGCTACCACA	614	363	Protalveolata	Eukaryota	Protalveolata	Perkinsidae	unknown order	unknown family	Perkinsus	Perkinsus qugwadi	Marine	Eukaryota	-1	Protalveolata	-0.8	Perkinsidae	-0.8	unknown order	-0.8	unknown family	-0.8	Perkinsus	-0.8	Perkinsus qugwadi	-0.6	Marine	Protalveolata	614
Cluster_2206	5	2	TRUE	multi-subject	100	100	0	364	3639	ATGCATGTCTAAGTATAAACAAGTTTGTACTGTGAAACTGCGAATGGCTCATTAAATCAGTTATAGTTTATTTGATGGTGCTTTACTACATGGATAACTGTGGTAATTCTAGAGCTAATACATGCAATCAAGCCCCGACTTCTGGAAGGGGTGTATTTATTAGATAAAAAACCAACGCGGTTCGCCGCTCCCTTGGTGATTCATAATAACTTCTCGAATCGCATGGCCTTGTGCCGGCGATGCTTCATTCAAATATCTGCCCTATCAACTTTCGATGGTAGGATAGAGGCCTACCATGGTTTCAACGGGTAACGGGGAATAAGGGTTCGATTCCGGAGAGGGAGCCTGAGAAACGGCTACCACA	1321	364	Fungi	Eukaryota	Basidiomycota	Agaricomycetes	Polyporales	Multi-affiliation	Multi-affiliation	Multi-affiliation	Marine	Eukaryota	-1	Basidiomycota	-1	Agaricomycetes	-1	Polyporales	-0.94	unknown family	-0.81	unknown genus	-0.8	unknown species	-0.8	Marine	Fungi	1321
Cluster_2292	1	1	TRUE	multi-subject	100	100	0	359	3804	ATGCATGTCTAAGTATAAGCAATTTATACAGTGAAACTGCGAATGGCTCATTAAATCAGTTATCGTTTATTTGATAGTACCTTTTTACTTGGATACCCGTGGTAATTCTAGAGCTAATACATGCTAAAAATCCCGACTTCTGGAAGGGATGTATTTATTAGATAAAAAACCAATGCCTTCGGGCTCCTTGGTGATTCATAATAACTTTACGAATCGCATGGCCTTGCGCCGGCGATGGTTCATTCAAATTTCTGCCCTATCAACTTTCGATGGTAGGATAGAGGCCTACCATGGTTTTGACGGGTAACGGGGAATAAGGGTTCGATTCCGGAGAGGGAGCCTGAGAAACGGCTACCACA	484	359	Fungi	Eukaryota	Ascomycota	Taphrinomycetes	Taphrinales	Taphrinaceae	Taphrina	unknown species	Marine	Eukaryota	-1	Ascomycota	-1	Taphrinomycetes	-1	Taphrinales	-1	Taphrinaceae	-1	Taphrina	-1	unknown species	-1	Marine	Fungi	484
Cluster_2525	4	1	TRUE	multi-subject	84.97	100	3e-98	366	4255	ATGCATGTGTCAGTATAAATGTTTATACTATGAAACTGCGAATGGCTCATTAAATCAGTCATAGTTTGTTCGATGTTGATTGCTACTCGGATAACCGTAGTAATTCTAGAGCTAATACGTGCGTTAAGGGGTGTGGCTTTGCCTAGCCCCGCGTTTATTAGATTCAAGACCGGCCGCTTCGGCGCTTCACGGTGATTCATGATAACTCTGCGAATCGCATGAGCTAGTCTCGGCGATGCTTCGAATAAATTTCTGCCCTATCAACTTTCGATGGTAGGATAGAGGCCTACCATGGTTGCGACGGGTGACGGAGAATTAGGGTTCGATTCCGGAGAGGGAGCCTGAGAAACGGCTACCACA	693	360	Eukaryota;unknown	Eukaryota	unknown phylum	Multi-affiliation	Multi-affiliation	Multi-affiliation	Multi-affiliation	Multi-affiliation	Marine	Eukaryota	-1	Phragmoplastophyta	-0.58	unknown class	-0.28	Desmidiales	-0.23	unknown family	-0.23	Euastrum	-0.12	Euastrum moebii	-0.11	Marine	Phragmoplastophyta	693
Cluster_2566	2	1	TRUE	multi-subject	98.44	100	0	384	4334	ATGCAAGTCTAAGTACACACGGCCGGTACAGTGAAACTGCGAATGGCTCATTAAATCAGTTATGGTTCCTTTGATCGCTCTACCGTTACTTGGATAACTGTGGCAATTCTAGAGCTAATACATGCAAACGAGCGCTGACCTTCGGGGATGCGTGCATTTATCAGACCCAAAACCCATGCGGGGTGCCTCTCTCGGGGTGCCCCGGCCGCTTTGGTGACTCTAGATAACCTCGGGCTGATCGCTGGCCCTCGTGGCGGCGACGTCTCATTCGAATGTCTGCCCTATCAACTTTCGATGGTACTTTCTGTGCCTACCATGGTGACCACGGGTAACGGGGAATCAGGGTTCGATTCCGGAGAGGGAGCCTGAGAAACGGCTACCACA	410	384	Vertebrata	Eukaryota	Vertebrata	Actinopterygii	unknown order	unknown family	unknown genus	Multi-affiliation	Marine	Eukaryota	-1	Vertebrata	-1	Actinopterygii	-1	unknown order	-1	unknown family	-1	unknown genus	-1	Bidyanus bidyanus (Bidyan perch)	-0.63	Marine	Vertebrata	410
Cluster_2635	1	1	TRUE	CEPX01006669.182.1967	89.2	100	8e-124	361	4463	ATGCATGTCTAAGTGCTTTGATGGTTTAACATTAGACTGCAGACGGCTCATTACAACAGTTATTGTATTATTGATATTATCCTCTAGGTGGATACCTGTGGAAATTCTAGAGCTAATACATGACAAAAAAATATATGTAAATTTAATTTATTATATTAGCCTTTTAATTTTTTTCAAATCAAAGTGTCTCTTCACTATGGATGAATCATACTATTGCTTAAAAATCGCAATATACGTGATATATCATTCAAGTTTCTGACCTATCAGTTAGTCAGTAGTGTATTGGACTATTGAGGCATTGACGGGTAACAGAGAATTAGGGTTCTGTTCCGGAGAGGGAGCCTGCGAAACAGCTACTACA	381	361	Retaria	Eukaryota	Retaria	Polycystinea	Collodaria	unknown family	AT8-54	marine metagenome	Marine	Eukaryota	-1	Retaria	-0.99	Polycystinea	-0.99	Collodaria	-0.97	unknown family	-0.97	AT8-54	-0.81	marine metagenome	-0.81	Marine	Retaria	381
Cluster_270	2	2	TRUE	multi-subject	99.73	100	0	364	344	ATGCATGTCTAAGTATAACCAAGTTTGTACTGGGAAACTGCGAATGGCTCATTAAATCAGTTATAGTTTATTTGATGGTCCCTTGCTACATGGATAACTGTGGTAATTCTAGAGCTAATACATGCAATCAAGCCCCGACTTCTGGGAGGGGTGTATTTATTAGATAAAAAACCAACGCGGCTTGCCGCTCGTTTGGTGATTCATAATAACTTCTCGAATCGCATGGCCTTGTGCCGGCGATGCTTCATTCAAATATCTGCCCTATCAACTTTCGATGGTAGGATAGTGGCCTACCATGGTTTCAACGGGTAACGGGGAATAAGGGTTCGATTCCGGAGAGGGAGCCTGAGAAACGGCTACCACA	9921	364	Fungi	Eukaryota	Basidiomycota	Agaricomycetes	Russulales	unknown family	unknown genus	unknown species	Marine	Eukaryota	-1	Basidiomycota	-1	Agaricomycetes	-1	Russulales	-0.98	unknown family	-0.95	unknown genus	-0.95	unknown species	-0.95	Marine	Fungi	9921
Cluster_274	1	1	TRUE	AY665007.1.1754	93.39	100	1e-151	363	350	ATGCATGTGTGTGTATATATTTCTACATTGTGAAACCGCGAATTGCTCATTAATCCAATTATTGATAACGTGGCCGCGAGACACTACATGGATAACCACGGTAATTCTGTAGCTAATACATGATAATCAGTCCAACTCATTGGAAGGGCTGTTGTTATTAGTGCAAGACCGACACGGGCCTGGCTCGAAATTTGTTAAATCATAGTAATGGAATGGACTGTATTGCATCAGCATTCGGTGTGCCATTGATGTTCTTGACCTATCAGCTTCTGACGGTAGGATATTTGCCTACAGTGGCAATGACGGGTGACGGAGGATTAGGGTTTGATTCCGGAGAGGGAGCACGAGAAACGGCTACCACA	7731	362	Dinoflagellata	Eukaryota	Dinoflagellata	Dinophyceae	Peridiniphycidae	Peridiniales	Protoperidinium	unknown species	Marine	Eukaryota	-1	Dinoflagellata	-0.85	Dinophyceae	-0.85	Peridiniphycidae	-0.83	Peridiniales	-0.79	Protoperidinium	-0.79	unknown species	-0.79	Marine	Dinoflagellata	7731
Cluster_2804	2	1	TRUE	DQ504354.1.1974	89.97	93.3518	2e-120	339	4786	ATGCAAGTCTAAGTATAAACACGTTTTGTACTGTGAAACTGCAGATGGCTCATTAAATCAGTTATAGTTTATTTGATGGCTGACTCCTTACTCGGATACCCGATGTAATTCATGGGCTAATACGTGCGCAAAATCTCGACTCTCGCGGGAAGAGATGTATTTATTAGATGAAAAAACCAATGTTAAACCTTGGTGATTCATAATAACTGTTCGGATCGCATGGCTTAATGCCGGCGATAGGTCATTCAAATTTCTGCCCTATCAGCTTTCGATGGTGAGGTAGTGGCTCACCATGGCATTGACGGGTAACGGAGAATTAGGGTTCGATTCCGGAGAGGGAGCCTGAGAAACGGCTACCACA	349	361	Cercozoa	Eukaryota	Cercozoa	unknown class	Ascetosporea	unknown family	unknown genus	unknown species	Marine	Eukaryota	-1	Cercozoa	-0.94	unknown class	-0.92	Ascetosporea	-0.83	unknown family	-0.69	unknown genus	-0.69	Haplosporidian parasite of Pandalus platyceros	-0.63	Marine	Cercozoa	349
Cluster_2980	1	1	TRUE	AB178865.1.1782	92.86	100	3e-147	364	5110	ATGCATGTCTAAGTATAAGCAATTTATACAGCGAAACTGCGAATGGCTCATTATATCAGTTATAGTCTATTTGATAGTACCTTACTACTTGGATAACCGTAGTAATTCTAGAGCTAATACATGCTAACAAAATTCAACTGCTTGTCGGGAGAATTGCATTTATTAGATTGAAACCAATGCATCTTTGATGGTATTGCGTTGAATCATAATAACTGTGCGGATCGTGTTTACACGATAAATCAATTGAGTTTCTGCCCTATCAGCTTTGGATGGTAGGATATGGGCCTACCATGGCGTTAACGGGTAACGGGGAATTAGGGTTTGATTCCGGAGAGGGAGCCTTAGAAACGGCTACCACA	306	359	Fungi	Eukaryota	Peronosporomycetes	unknown class	unknown order	unknown family	unknown genus	Haliphthoros sp.	Marine	Eukaryota	-1	Peronosporomycetes	-1	unknown class	-1	unknown order	-1	unknown family	-1	Halodaphnea	-0.59	unknown species	-0.58	Marine	Fungi	306
Cluster_3	7	2	TRUE	multi-subject	100	100	0	363	3	ATGCATGTCTAAGTATAAACAAATTCATACTGTGAAACTGCGAATGGCTCATTAAATCAGTTATAGTTTATTTGATGGTAACTTGCTACATGGATAACTGTGGTAATTCTAGAGCTAATACATGCTGAAAAGCCCCGACTTCTGGAAGGGGTGTATTTATTAGATAAAAAACCAATGGGTGCAAGCCCTTCTTGGTGATTCATGATAACTTCTCGAATCGCATGGCCTTGTGCCGGCGATGCTTCATTCAAATATCTGCCCTATCAACTTTCGATGGTAGGATAGAGGCCTACCATGGTGGCAACGGGTAACGGGGAATTAGGGTTCGATTCCGGAGAGGGAGCCTGAGAAACGGCTACCACA	638683	363	Fungi	Eukaryota	Basidiomycota	Tremellomycetes	Filobasidiales	Filobasidiaceae	Multi-affiliation	Multi-affiliation	Marine	Eukaryota	-1	Basidiomycota	-1	Tremellomycetes	-1	Filobasidiales	-1	Filobasidiaceae	-1	unknown genus	-0.92	unknown species	-0.92	Marine	Fungi	638683
Cluster_3088	0	2	TRUE	no data	no data	no data	no data	no data	5299	TTGATATTTCTAATAGACTTCTCTAATAAATGTATTTTCTTAATTTCTACTATTATTAATGCTTTTTATTTAAAATTGAGGATGTGATACATAAGAAATAAATATAACTAGATAGAGCCTTCATATTTCTAAGTTTTCTCTAATAAATATATTTCCTTAATTTCTACCACTATTAATGCTTATTTAAAATTAAGCATGTGATAACTATTTGTTGCCACCTCATACAAAATAAAATAATGTAATATTAATTATGCTTATTGTGCATGTGCTTTGTGTCGACTTACGGTGTAAGTTGTCTAGTAGCTCAGTTAGCCCCCACTTGCCAAACTATGTAGTCATACCAATTTTTTTTTCAGATGGA	288	361	Unassigned	None							Marine	Eukaryota	-1	Retaria	-0.69	Foraminifera	-0.6	Tubothalamea	-0.3	Miliolida	-0.3	Laevipeneroplis	-0.17	Broeckina sp.	-0.12	Marine	Retaria	288
Cluster_3563	1	2	TRUE	no data	no data	no data	no data	no data	6182	ACTACAAAGTATCATCAACACACTTTTCTATGAACTATCTGGTCACAGAAGAAACTGTTTTATTTACTTTTTAAAAAAAAAGATCAGCTATAAAGATGTCAACTATTTAGATCCACATTCCTTTGCCAAATTAAGACAGGGTGTGGTGGCTCATGCCTGTAATCCCAGCACTTTGGGAGGCCAAGGTGGGAGGATTGCTTGAGGCCAGGAGTTCGAGACCAGTCTGGCCAACATGGCAAAACCCAGTATCTACAAAAAAAAAAAATACAAGAATTAGTCAGGCACGGTGGTGCACACCTGTAATCCCAGCTACTACTAGGGAGGCTGAGGCATGAGAATTGCT	254	343	Unassigned	None							Marine	Eukaryota	-1	Dinoflagellata	-0.11	Dinophyceae	-0.11	Gymnodiniphycidae	-0.11	unknown family	-0.1	Amphidinium	-0.1	Amphidinium massartii	-0.1	Marine	Dinoflagellata	254
Cluster_3639	3	1	TRUE	AF174372.1.1731	83.9	100	1e-96	385	6350	ATGCATGTCTAAGTATAAACTATTTTATACAGTGAAACTGCAGATGGCTCATTAAATCAGTTATAGTTTATTTGGTGGTGCCTTACTACACGGATAACCGTAGTAATTCTAGAGCTAATACGTGCTTAAAGGCTCTGCTCTGGCGGGTAGAGTTGCATTTATTAGATTCAAAATCAGCAGCCGGTTGCCCTTCGGGGCGACTGGTCTTCCGTTGGTGATTCATAATAACTATTCGGATCGTATGCCCTTTTGTGGCGACGACAGACCATTCAAATTTCTGCCCTATCAGCTTTCGATTGTAGGGAATTGGCCTACAATGGCTTTAACGGGTGACGGAGAATTAGGGTTCGATTCCGGAGAGGGAGCCTGAGAAACGGCTACCACA	267	385	Cercozoa	Eukaryota	Cercozoa	Granofilosea	unknown order	unknown family	Massisteria	Massisteria marina	Marine	Eukaryota	-1	Cercozoa	-0.38	Clathrulinidae	-0.15	unknown order	-0.15	unknown family	-0.15	Hedriocystis	-0.15	unknown species	-0.14	Marine	Cercozoa	267
Cluster_3814	0	2	TRUE	multi-subject	97.28	100	1e-176	367	6652	ATGCATGTCTAAGTATAAGCACTTGTACTGTGAAACTGCGAATGGCTCATTAAATCAGTTATCGTTTATTTGATTGTACATTACTACATGGATACCTGTGGTAATTCTAGAGCTAATACATGCGAAAAATCCCGACTTCTTGGAAGGGATGTATTTATTAGACTAAAAACCAACCGGGTTTAGGCCCGCGTTTCTTGGTGATTCATGATAACTTTTCGAATCGCATGCCCTTGCGGCGGCGATGTTTCATTCAAATTTCTGCCCTATCAACTGTCGATGGTAAGGTAGTGGCTTACCATGGTTGTAACGGGTGACGGAGAATTAGGGTTCGATTCCGGAGAGGGAGCCTGAGAAACGGCTACCACA	195	366	Cnidaria	Eukaryota	Cnidaria	Hydrozoa	Anthoathecata	unknown family	unknown genus	Hydractinia echinata	Marine	Eukaryota	-1	Cnidaria	-1	Hydrozoa	-1	Anthoathecata	-0.99	unknown family	-0.99	unknown genus	-0.99	Corymorpha pendula	-0.71	Marine	Cnidaria	195
Cluster_391	1	2	TRUE	no data	no data	no data	no data	no data	510	TCTTTAATTGCCTGTGGTCAGGTCTGAAAAATCACACATAGATTTTTAATCAGAACCCAGACATCTCAGGAGAGACAGACAATAACCAAACATACCGTGTCATGTCATGTCATGATAAGTACCACAATAAATATAAGTCAGCATGAGGGACAGAATGCCCAGGATGCTATCTTCAATAGAATGGTTAGAGAAATCTCCCTGGGAGGTAGCATTTAATGAAAGACCTACATGAAGTGAAGGAGAAGCTATGAGACTGTCTGGAGGAAGAACCTTCTGGACAGAGGGAACAACATGAGAAGAGGACTTGAGACAGAGTGTGTGATCTTTTGGAGGAA	7011	335	Unassigned	None							Marine	Eukaryota	-1	Retaria	-0.23	Foraminifera	-0.22	Globothalamea	-0.21	Rotaliida	-0.21	Haynesina	-0.11	Haynesina orbiculare	-0.11	Marine	Retaria	7011
Cluster_4	3	1	TRUE	AF206991.1.1742	100	100	0	366	4	ATGCATGTGTAAGTATGAACTAATTCAGACTGTGAAACTGCGAATGGCTCATTAAATCAGTTATAGTTTGTTTGATGGTACGTGCTACTCGGATAACCGTAGTAATTCTAGAGCTAATACGTGCAACAAACCCCGACTTCCGGAAGGGATGCATTTATTAGATAAAAGGTCGACACGGGCTCTGCCCGGCGCTCCGATGATTCATGATAACTCGACGGACCGCACGGCCCATGTGCCGGCGGCGCATCATTCAAATTTCTGCCCTATCAACTTTCGATGGTAGGATAGGGGCCTACCATGGTGGTGACGGGTGACGGAGAATTAGGGTTCGATTCCGGAGAGGGAGCCTGAGAAACGGCTACCACA	629382	366	Phragmoplastophyta	Eukaryota	Phragmoplastophyta	Embryophyta	Liliopsida	unknown family	Phoenix	Phoenix canariensis	Marine	Eukaryota	-1	Phragmoplastophyta	-1	Embryophyta	-1	Liliopsida	-0.99	unknown family	-0.99	Phoenix	-0.95	Phoenix dactylifera (date palm)	-0.8	Marine	Phragmoplastophyta	629382
Cluster_40	3	1	TRUE	multi-subject	99.72	100	0	multi-alignment-lg	44	ATGCATGTCCAAGTACAAGCCTCACTAAGGTGAAACCGCGAATGGCTCATTAAATCACACCTAATCTACTGGATAGTTAACAGGTACTTGGATACCTGCGGTAATTCTGGAGCTAATACATGCGAAAAGCCTCGAACTTACGTGAGAGGCGCTTTTATTAGATCAAAACCAATCGGCTTCGGCTGTACTCTTGGTGACTCTGAATAACTTTGGGCTGATCGTACGGCCTTGCGCCGACGACATATCCTTCGAAGGTGTGCCCTATCAACTGTCGACTGTGGCATAGACGCCCACAGTGGTTTTGACGGGTAACGGGGAATCAGGGTTCGATTCCGGAGAGGGAGCCTTAAAAACGGCTACCACA	72951	364	Arthropoda	Eukaryota	Arthropoda	Maxillopoda	Multi-affiliation	Multi-affiliation	Multi-affiliation	Multi-affiliation	Marine	Eukaryota	-1	Arthropoda	-1	Maxillopoda	-1	Calanoida	-1	unknown family	-1	unknown genus	-1	Calanus helgolandicus	-0.64	Marine	Arthropoda	72951
Cluster_4033	2	1	TRUE	KJ577857.1.1649	96.68	100	4e-171	361	7094	ATGCATGTCTAAGTATAAGCATTATACAGTAAAACTGCGAATGGCTCATTAAATCAGTACTAATTTAAATGATAATCCTTACTACTTGGATAACCGTAGTAATTCTAGAGCTAATACATGCATAAATGCCTAACTGCTTGCAGAAGGGCAGCATTTATTAGATAGAAGCCAACCCTCTTCGGAGGTAGATTGGTGAATCATAATACCTTTGCGGATCGCATGGCTCCACGCCGGCGACAGATCATTCAAGTTTCTGCCCTATTAGATTTGGATGGCTGTGTATTGGACAGCCATGTCTTTGATGGGTAACGGAGAATTAGGGTCCGATTCCGGAGAGGGAGCCTGAGAGACGGCTACCACA	311	361	Ochrophyta	Eukaryota	Ochrophyta	Diatomea	Coscinodiscophytina	Rhizosolenids	Guinardia	Guinardia striata	Marine	Eukaryota	-1	Ochrophyta	-1	Diatomea	-1	Coscinodiscophytina	-1	Rhizosolenids	-1	Guinardia	-1	Guinardia striata	-0.98	Marine	Ochrophyta	311
Cluster_418	0	2	TRUE	multi-subject	100	100	0	364	544	ATGCATGTCTAAGTATAAACAAATTTGTACTGTGAAACTGCGAATGGCTCATTAAATCAGTTATAGTTTATTTGATGGTATCTTACTACATGGATAACTGTGGTAATTCTAGAGCTAATACATGCATCAAAGCCCCGACTCTTGGAAGGGGTGTATTTATTAGATAAAAAACCAACGCGGTTCGCCGCTCCTTTGGTGATTCATAATAACTTCTCGAATCGCATGGCCTTGTGCCGGCGATGCTTCATTCAAATATCTGCCCTATCAACTTTCGATGGTAGGATAGAGGCCTACCATGGTTTCAACGGGTAACGGGGAATAAGGGTTCGATTCCGGAGAGGGAGCCTGAGAAACGGCTACCACA	4914	364	Fungi	Eukaryota	Basidiomycota	Agaricomycetes	Cantharellales	Ceratobasidiaceae	Multi-affiliation	Multi-affiliation	Marine	Eukaryota	-1	Basidiomycota	-1	Agaricomycetes	-1	Cantharellales	-0.97	Ceratobasidiaceae	-0.97	Rhizoctonia	-0.92	unknown species	-0.53	Marine	Fungi	4914
Cluster_43	3	2	TRUE	multi-subject	100	100	0	366	47	ATGCATGTGCAAGTATGAACCAATTTGAACTGTGAAACTGCGAATGGCTCATTAAATCAGTTATAGTTTGTTTGATGGTACGTGCTACTCGGATAACCGTAGTAATTCTAGAGCTAATACGTGCAACAAACCCCGACTTCTGGGAGGGGCGCATTTATTAGATAAAAGGCTGACGCGGGCTCTGCCCGCTGATCCGATGATTCATGATAACTCGACGGATCGCAAGGCCCTCGTGCCGGCGACGCATCATTCAAATTTCTGCCCTATCAACTTTCGATGGTAGGATAGGGGCCTACCATGGTGGTGACGGGTGACGGAGAATTAGGGTTCGATTCCGGAGAGGGAGCCTGAGAAACGGCTACCACA	86151	366	Phragmoplastophyta	Eukaryota	Phragmoplastophyta	Embryophyta	Liliopsida	unknown family	Multi-affiliation	Multi-affiliation	Marine	Eukaryota	-1	Phragmoplastophyta	-1	Embryophyta	-1	Liliopsida	-0.63	unknown family	-0.63	Loliinae	-0.54	Lolium perenne	-0.54	Marine	Phragmoplastophyta	86151
Cluster_4380	0	2	TRUE	no data	no data	no data	no data	no data	7751	TAAGTGTGAAGTGCAGTTTTTAGTAAGCTTGCTTATTAGTTAAAAATGGACAATAAACATTTACATTCATAAATATTTCTCTTTTTTTCTTTTTTTTTCATTTTATTGTTATTTTACTTTAAGTTTTAGGGTACATGTGCACAACGTGCAGGTTTGTTACATATGTGTACCTGCGCCATGTTGGTGTGCTGCACCCATTAACTCGTCACGTAGCATTAGGTATATCTCCTAATGCTATCCCTCCCCCCACCCCCCTCCCCTCTGGTTTGTTTGTTTTTAAGAGTTGCATGCAGGCCAGGCGCAGTGGCTCACACCTGTAATCCCAGCACTTTGGGAGG	151	338	Unassigned	None							Marine	Eukaryota	-1	Discosea	-0.14	Longamoebia	-0.14	Centramoebida	-0.14	unknown family	-0.14	Acanthamoeba	-0.14	Acanthamoeba astronyxis	-0.12	Marine	Discosea	151
Cluster_4420	0	2	TRUE	no data	no data	no data	no data	no data	7821	TGAGCTCAGCAACGTGGACTTCCACTCACCAAGGCTGACCTGGCTACGGCCAGTGCTGAGCACCCAATTTGCCAGCAGCAGCACAGACCAACACTGAGCCATTGATATGGCACCATTCTTCGGGGTGATCAGCCAGCTACTTGGTGGCAGGTTGATTATATTAGACCTCATCCATCATAGAAAGGGCAGCAGTTTGTCCTCACCAGAATAAACGCTTACTCTGGATATGGGTTTCCATATCCTGCACGCAGTGCTTCTGCCAAGACTACCATTCATGGACTCACAGAATGCCTTATCCACCGTCATGGTATTCCACACAGCATTGCCTCTGACCAAGGCACTTACTTTACAG	149	352	Unassigned	None							Marine	Eukaryota	-1	Euglenozoa	-0.41	Euglenida	-0.34	Euglenophyceae	-0.3	Phacaceae	-0.19	Phacus	-0.16	Lepocinclis oxyuris	-0.05	Marine	Euglenozoa	149
Cluster_45	4	4	TRUE	DQ234562.1.2045	100	100	0	358	50	ATGCATGTCTAAGTATAAACAATTTGTACTGTGAAACTGCGAATGGCTCATTAAATCAGTTATAGTTTATTTGATGGTATCTTGCTACATGGATAACTGTGGTAAATCTAGAGCTAATACATGCTTAAAAGCCCCGACTTCTGGAAGGGGTGTATTTATTAGATAAAAACCAACCCTTCGGGTCCCTTGGTGAATCATAATAACTTCTCGAATCGCATGGCCTAGTGCCGGCGATGCTTCATTCAAATATCTGCCCTATCAACTGTCGATGGTAGGATAGAGGCCTACCATGGTTGCAACGGGTAACGGGGAATAAGGGTTCGATTCCGGAGAGGGAGCCTGAGAAACGGCTACCACA	69308	358	Fungi	Eukaryota	Basidiomycota	Exobasidiomycetes	Entylomatales	unknown family	unknown genus	Tilletiopsis sp.	Marine	Eukaryota	-1	Basidiomycota	-1	Exobasidiomycetes	-1	Entylomatales	-0.99	unknown family	-0.74	unknown genus	-0.44	Tilletiopsis sp.	-0.44	Marine	Fungi	69308
Cluster_4606	1	1	TRUE	AY050182.1.1804	93.37	99.7199	6e-150	362	8171	ATGCATGTCTAAGTATAAGCATTTATACTGTGAAACTGCGAATGGCTCATTAAATCAGTTATAGTTTATTTGATAGTACTTACTACTTGGATAACCGTGGTAATTCTAGAGCTAATACATGCATAAAGACACGACTTTTTGGAAGTGTCGTATTTATTAGATACAAACCAATCCCTTCGGGGTTATTGATGATTCATAATAACTTTTCGAATCGTATGGCCTTGCGCCGACGATGATTCATTCAAATTTCTGCCCTATCAACTTTCGATGGTAGGATAGAGGCCTACCATGGTTTTAACGGGTAACGGAGAATTAGGGTTCGATTCCGGAGAGGGAGCCTGAGAAACGGCTACCACA	141	357	Apusomonadidae	Eukaryota	Apusomonadidae	unknown class	unknown order	unknown family	Amastigomonas	Amastigomonas mutabilis	Marine	Eukaryota	-1	Neocallimastigomycota	-0.28	Neocallimastigomycetes	-0.28	Neocallimastigales	-0.28	Neocallimastigaceae	-0.28	Cyllamyces	-0.23	Cyllamyces aberensis	-0.23	Marine	Fungi	141
Cluster_466	1	2	TRUE	no data	no data	no data	no data	no data	611	CAGTTGAAGAGGGAGAAGTTAGGAGTCTAATGAGTTAGTGGTTCAATGTGTCTAGTTTCACTATGAGATTTTTCTGCTTCAATATCGTTTCCTTGCAGTGCCTAGCACAGTGCTCAAGGCCTGTTCTTAAAGTTGTTGAGTGACTTTTCCTAGGAAAGTCTCGAGAAGTAGAATTCCTACTTCTACTCCAGACTGCAGAAAAGCCTTCTCCAAAAAGACGTGTTAATGGCCTGGAAGTTGCATTCTGCATTTGTCTGATGTCTATTAAAACTCAGCCTTAGACAGAAGCATAAACATAAGAATTTCCACCCTGAAATCTGTGGCCTGGCAATCTCATAATCTAAAACATGGGCC	5517	354	Unassigned	None							Marine	Eukaryota	-1	Blastocladiomycota	-0.05	Blastocladiomycetes	-0.05	Blastocladiales	-0.05	Blastocladiaceae	-0.05	Allomyces	-0.05	Allomyces macrogynus	-0.04	Marine	Fungi	5517
Cluster_4660	2	1	TRUE	multi-subject	99.72	100	0	354	8275	ATGCATGTCTAAGTATAAGCATTATACAGTGAAACTGCGAATGGCTCATTAAATCAGTTATCGTTTATTTGATATTACATTACTACTTGGATAACCGTGGTAATTCTAGAGCTAATACATGCTAAAACGGCCGGGTTCCCGGCTGGTATTTATTAGATAAAAAACCAATGCCTTCGGGCTCTATGGTGAATCATAATAACTTGTCGAATCGCATGGCCTTGTGCCGGCGATGGTTCATTCAAATTTCTGCCCTATCAACTTTCGATGGTAGGATAGAGGCCTACCATGGTTTTAACGGGTAACGGGGAATCAGGGTTCGATTCCGGAGAGGGAGCCTGAGAAACGGCTACCACA	351	354	Fungi	Eukaryota	Ascomycota	Saccharomycetes	Saccharomycetales	Dipodascaceae	Geotrichum	Geotrichum candidum	Marine	Eukaryota	-1	Ascomycota	-1	Saccharomycetes	-1	Saccharomycetales	-1	Dipodascaceae	-1	Geotrichum	-1	Geotrichum candidum	-0.66	Marine	Fungi	351
Cluster_485	0	2	TRUE	multi-subject	100	100	0	362	641	ATGCATGTCTAAGTATAAGCAATTTATACAGTGAAACTGCGAATGGCTCATTAAATCAGTTATCGTTTATTTGATAGTTCCTTTACTACATGGTATAACTGTGGTAATTCTAGAGCTAATACATGCTTAAAATCTCGACCCTTTGGAAGAGATGTATTTATTAGATAAAAAATCAATGTCTTCGGACTCTTTGATGATTCATAATAACTTTTCGAATCGCATGGCCTTGTGCTGGCGATGGTTCATTCAAATTTCTGCCCTATCAACTTTCGATGGTAGGATAGTGGCCTACCATGGTTTCAACGGGTAACGGGGAATAAGGGTTCGATTCCGGAGAGGGAGCCTGAGAAACGGCTACCACA	4104	362	Fungi	Eukaryota	Ascomycota	Saccharomycetes	Saccharomycetales	Saccharomycetaceae	Multi-affiliation	Multi-affiliation	Marine	Eukaryota	-1	Ascomycota	-1	Saccharomycetes	-1	Saccharomycetales	-1	Saccharomycetaceae	-1	Saccharomyces	-0.73	Saccharomyces cerevisiae W303	-0.71	Marine	Fungi	4104
Cluster_4903	2	1	TRUE	JQ781890.1.1812	96.38	100	9e-168	359	8708	ATGCATGTCTAAGTATAAGCAATTTATACCGTGAAACTGCGAATGGCTCATTATATCAGTTATAGTCTATTCGATAGTACCTTACTACTTGGATAACCGTAGTAATTCTAGAGCTAATACATGCATACATACCCGACTTTTTGGAAGGGTAGCATTTATTAGATTGAAACCAATGCAACTTCGGTTGGTATTGTGTTGAGTCATAATAACTGTGCGGATCGCAATTTAATTGCGATAAATCGATTGAGTTTCTGCCCTATCAGCTTTGGATGGTAGGATATGGGCCTACCATGGCATTAACGGGTAACGGGGAATTAGGGTTTGATTCCGGAGAGGGAGCCTGAGAAACGGCTACCACA	141	359	Fungi	Eukaryota	Peronosporomycetes	unknown class	unknown order	unknown family	Halodaphnea	unknown species	Marine	Eukaryota	-1	Peronosporomycetes	-1	unknown class	-1	unknown order	-1	unknown family	-1	Haliphthoros	-0.45	Haliphthoros sp.	-0.4	Marine	Fungi	141
Cluster_499	3	1	TRUE	multi-subject	100	100	0	364	668	ATGCATGTCTCAGTATAAGCTTCTACACGGCGAAACTGCGAATGGCTCATTAAAACAGTTATCGTTTATTTGGTGGTCATTCTTTATATGGATAACCATGGTAATTCTAGAGCTAATACATGCACCCAAACCCGACTTCGTGGAAGGGTTGTGTTTATTAGGTACAGAACCAACCTAGGCTCTGCCTGGTGCTTCGGTGATTCATGATAAGCGAACGAATCGCATGGCATCCGCCGGCGATGAATCATTCAAGTTTCTGACCTATCAGCTTCCGACGGTAGGGTATTGGCCTACCGTGGCAATGACGGGTAACGGAGAATTAGGGTTCGATTCCGGAGAGGGAGCCTGAGAAACGGCTACCACA	4011	364	Dinoflagellata	Eukaryota	Dinoflagellata	Dinophyceae	Gymnodiniphycidae	Gymnodinium clade	Erythropsidinium	unknown species	Marine	Eukaryota	-1	Dinoflagellata	-1	Dinophyceae	-1	Gymnodiniphycidae	-1	Gymnodinium clade	-1	Erythropsidinium	-1	unknown species	-1	Marine	Dinoflagellata	4011
Cluster_506	4	1	TRUE	KJ763635.1.1804	100	100	0	364	679	ATGCATGTCTCAGTATAAGCTTTTACACGGCGAAACTGCGAATGGCTCATTAAAACAGTTGTCGTTTATTTGGTAATCATTCCTTACATGGATAACAACGGTAATTCTAGAGCTAATACATGCACCCAAACCCAACTCAGTGGAAGGGTTGTGTTTATTAGGTACAAAACCAACCTGGGCTCTGCCTGGTGCTTTGGTGATTCATGATAAGCAAACGAATCTCATGGCATTCGCCGGTGATAAATCATTCAAGTTTCTGACCTATCAGCTTCCGACGGTAGGGTATTGGCCTACCGTGGCAATGACGGGTAACGGAGAATTAGGGTTCGATTCCGGAGAGGGAGCCTGAGAAACGGCTACCACA	5573	364	Dinoflagellata	Eukaryota	Dinoflagellata	Dinophyceae	Gymnodiniphycidae	Gymnodinium clade	Erythropsidinium	unknown species	Marine	Eukaryota	-1	Dinoflagellata	-1	Dinophyceae	-1	Gymnodiniphycidae	-1	Gymnodinium clade	-1	Erythropsidinium	-1	unknown species	-0.92	Marine	Dinoflagellata	5573
Cluster_516	3	1	TRUE	multi-subject	99.73	100	0	372	689	ATGCATGTCTAAGTACACACGGGCGGTACAGTGAAACTGCGAATGGCTCATTAAATCAGTTATGGTTCCTTTGGTCGCTCCCCTCCCGTTCCTTGGATAACTGTGGTAATTCTAGAGCTAATACATGCCGACGAGCGCCGACCTCCGGGGACGCGTGCATTTATCAGACCAAAACCAACCCGGGCTCGCCCGGCGGCTTTGGTGACTCTAGATAACCTCGAGCCGATCGCACGCCCCCGTGGCGGCGACGACCCATTCGAATGTCTGCCCTATCAACTTTCGATGGTACTGTCTGTGCCTACCATGGTGACCACGGGTAACGGGGAATCAGGGTTCGATTCCGGAGAGGGAGCCTGAGAAACGGCTACCACA	6884	372	Vertebrata	Eukaryota	Vertebrata	Multi-affiliation	Multi-affiliation	Multi-affiliation	Multi-affiliation	Multi-affiliation	Marine	Eukaryota	-1	Vertebrata	-1	Mammalia	-0.77	unknown order	-0.77	unknown family	-0.77	unknown genus	-0.77	Gallus gallus (chicken)	-0.77	Terrestrial	Vertebrata	6884
Cluster_536	0	2	TRUE	no data	no data	no data	no data	no data	713	ACATGCAGTTGAATTCCTGTCACTTGAAACCAAAAGAAACGAATATCCCGGTCCTTCAGTAGCATACTCTCTCACTGAGGGCTGAGACATGCAAATGAGAAATTAATTAACAGTTGGTGGGCAAACATTTAAGGATAAACACACAGCCATTTACGAGTAAGGACCAAAACAGGAGGACAAAACTTTTCCCTGCGAAGGCTTGAGAGCTATGAAATTCACCTTTGTTCCAGTTCTCCCTTTATTCTATAAAATGCCAGTGTGTGAAACGACAGGACAAACTCTCTATGAAACCTACCTAAGAGTTGGCAGAAAGAACACAAGGAAGAGAGGAATCCCCGCAATAATCCACCTTATCCTTACTGCAGGGTGTGTTTCGTTATC	3666	381	Unassigned	None							Marine	Eukaryota	-1	Dinoflagellata	-0.08	Dinophyceae	-0.08	Gymnodiniphycidae	-0.07	unknown family	-0.07	Amphidinium	-0.07	Amphidinium massartii	-0.06	Marine	Dinoflagellata	3666
Cluster_549	1	2	TRUE	no data	no data	no data	no data	no data	734	CAGAGGGAAGGCAAAGAAAGCAGAGCAGTTGGTAAACTAGGCCTTCTACATTCAGACTTGGCTTTATGAAATTACTGCTGAAACAGGATGTGGAAACAGAAGGAAGAATGCCATGATCTAATTTGGACACAAGCACAGAAGAGGAAGGTACCCTTCTTCCCAAACTTCCCAGGTGTGTGAGAGCCATACCAAAGCCTCATTTTGTGAAAGGAGAAAACTGCATACCAAGAACTCAAGCAACTGCAAGATGGCTAGGCTCCTAGGAGCATCAGCACTTATGCAAGTTAATTAGCCAGGACAATCGGAAGCTTCAAAGGAGAAGCATCTTTCATGACTAAAGT	3552	341	Unassigned	None							Marine	Eukaryota	-1	Dinoflagellata	-0.11	Dinophyceae	-0.11	Gymnodiniphycidae	-0.11	unknown family	-0.09	Amphidinium	-0.09	Amphidinium massartii	-0.09	Marine	Dinoflagellata	3552
Cluster_56	4	1	TRUE	multi-subject	98.62	100	0	363	65	ATGCATGTCTAAGTACAAGCCTCACTAAGGTGAAACCGCGAATGGCTCATTAAATCACACCTAATCTACAGGATAATTCAAGTTACTTGGATAACTGCGGTAATTCTGGAGCTAATACATGCTACAAACTGTGAACTTACGTGAGCAGTGCTTTTATTAGATCAAAACCAAACGTTCTAGGACGTACTCTTGGTGACTCTGAATAACTTTGTGCAGATCGTATAGCCTAGTGCTGACGACATATCCTTCGAAGGTGTGCCCTATCAACTGTCGACTGTGGCATAGACGCCCACAGTGGTTTTGACGGGTAACGGGGAATCAGGGTTCGATTCCGGAGAGGGAGCCTTAAAAACGGCTACCACA	54603	363	Arthropoda	Eukaryota	Arthropoda	Maxillopoda	Calanoida	unknown family	unknown genus	unknown species	Marine	Eukaryota	-1	Arthropoda	-1	Maxillopoda	-1	Calanoida	-1	unknown family	-1	unknown genus	-1	unknown species	-0.36	Marine	Arthropoda	54603
Cluster_58	4	1	TRUE	multi-subject	98.9	100	0	365	67	ATGCATGTCTAAGTACAAGCCTCACTAAGGTGAAACCGCGAATGGCTCATTAAATCACACCTAATCTACTGGATAGTTAACAGTTACTTGGATAACTGCGGTAATTCTGGAGCTAATACATGCACAAAGCCCCGAACTTACGTGAGGGGCGCTTTTATTAGATCAAAACCAAACGGCTTCGGCTGTATCCTTGGTGACTCTGAATAACTTTGGGCTGATCGCATGGCCTAGCGCCGGCGACATATCCTTCGAAGGTGTGCCCTATCAACTGTCGACTGTGGCATAGACGCCCACAGTGGTTTTGACGGGTAACGGGGAATCAGGGTTCGATTCCGGAGAGGGAGCCTTAAAAACGGCTACCACA	43414	364	Arthropoda	Eukaryota	Arthropoda	Maxillopoda	Calanoida	unknown family	unknown genus	unknown species	Marine	Eukaryota	-1	Arthropoda	-1	Maxillopoda	-1	Calanoida	-1	unknown family	-1	unknown genus	-1	unknown species	-0.3	Marine	Arthropoda	43414
Cluster_628	10	3	TRUE	AF206895.1.1736	99.73	100	0	366	848	ATGCATGTGTAAGTATGAACTAATTCAGACTGTGAAACTGCGAATGGCTCATTAAATCAGTTATAGTTTGTTTGATGGTATTTGCTACTCGGATAACCGTAGTAATTCTAGAGCTAATACGTGCAACAAACCCCGACTTCTGGAAGGGATGCATTTATTAGATAAAAGGTCGACGCGGGCTCTGCCCGTTGCTCTGATGATTCATGATAACTCGACGGATCGCACGGCCATTGTGCCGGCGACGCATCATTCAAATTTCTGCCCTATCAACTTTCGATGGTAGGATAGTGGCCTACTATGGTGGTGACGGGTGACGGAGAATTAGGGTTCGATTCCGGAGAGGGAGCCTGAGAAACGGCTACCACA	4246	366	Phragmoplastophyta	Eukaryota	Phragmoplastophyta	Embryophyta	Cucurbitales	unknown family	Cucurbita	Cucurbita pepo	Marine	Eukaryota	-1	Phragmoplastophyta	-1	Embryophyta	-1	Rosales	-0.51	unknown family	-0.51	Morus	-0.41	Morus alba (white mulberry)	-0.41	Marine	Phragmoplastophyta	4246
Cluster_6282	0	2	TRUE	no data	no data	no data	no data	no data	11489	ATCTGAACTCAGGTAAATTAATTAAAGTATACTCAAGGGGCAGGCCAGGCTGTCTGGCTTTATATTCATGAGGAGGTTTGGCACTTTTATTTTGTCCAAGTCACTCATAGATGAGTAGCTTTGGGAAGAAGGAGTTGCTTTGGGGGCACAGCTCACTGTTTCATGTGGAAGGAATACAGTGTGGCAATGTGAAACGAGAAATGCCAAGCCCTGCCTCCAACTGGCGATCCTGCACAGCCTCACCTAAAGAAAGGCAGGCTAGCTTTCTTGGTAGGAGGGATTACGGACTCAAAGCAGGTGAGGGGGAAGAAAAGCTCTTGTCTCAACATTTCTGAGGCTTATATATTTCAAAGTGAATGAGGTAATGATT	79	370	Unassigned	None							Marine	Eukaryota	-1	Retaria	-0.13	Foraminifera	-0.08	Globothalamea	-0.07	Rotaliida	-0.07	Pullenia	-0.05	Pullenia subcarinata	-0.05	Marine	Retaria	79
Cluster_6343	1	1	TRUE	no data	no data	no data	no data	no data	11628	ACTGAACCCGAGCCTTTTGCTTCAAAAAACTTTCTTCCGCTCTGCTCAACTCCAAATAATCCTTAATGAGCCTTGACTCCTCAGTGTGAAAAGTCGAGTCAAGGGGATGACGCTGAATCATACGTTGTACCACCTTCAAAGCCTCTTTAGCTCGCACCACTCGTCGAGGCAAATTTGCAAAGAACTCCTTATTGAACTTTTTCAACTCCCCTTTCCAATGCTTCAACTTATGGCATAGTTGATACATCGGACTTCCTTTTACATCTATAGCCCAAGCCTTAGCTACCACGGATAGAAATTGCGGATGCTCAGCCCAAAGATCAAAGAATTTAAATAGTGTTTT	88	343	Unassigned	None							Marine	Eukaryota	-1	Euglenozoa	-0.22	Euglenida	-0.22	Aphagea	-0.2	unknown family	-0.2	Distigma	-0.2	Distigma proteus	-0.2	Marine	Euglenozoa	88
Cluster_64	3	1	TRUE	AY293134.1.1757	99.73	100	0	364	75	ATGCATGTCTAAGTATAAACAAATTTGTACTGTGAAACTGCGAATGGCTCATTAAATCAGTTATAGTTTATTTGATGGTACATTGCTACATGGATAACTGTGGTAATTCTAGAGCTAATACATGCAATCAAGCCCCGACTTCTGGAAGGGGTGTATTTATTAGATAAAAAACCAACGCGGTTCGCCGCTCCCTTGGTGATTCATAATAACTTCTCGAATCGCATGGCCTTGTGCCGGCGATGCTTCATTCAAATATCTGCCCTATCAACTTTCGATGGTAGGATAGTGGCCTACCATGGTTTCAACGGGTAACGGGGAATAAGGGTTCGATTCCGGAGAGGGAGCCTGAGAAACGGCTACCACA	40132	364	Fungi	Eukaryota	Basidiomycota	Agaricomycetes	Hymenochaetales	Hymenochaetaceae	Pseudochaete	Hymenochaetopsis olivacea	Marine	Eukaryota	-1	Basidiomycota	-1	Agaricomycetes	-1	Polyporales	-0.8	unknown family	-0.8	Trichaptum	-0.63	unknown species	-0.39	Marine	Fungi	40132
Cluster_649	1	1	TRUE	EF492489.1.1787	90.66	100	5e-136	364	880	ATGCATGTATGAGTTTAAATGTTTTGCTTGTAAGGCTGCAAGTGGCTCTTTAGAACAGTTATAATTTGCATGTTGGTTGCATTAGACATGGATACCTTCGGTAATTCTGTAGCTAATTCATGCTTACAGCGAAACTTGATGATGCGAAGTTGTGGTCATCAGTGAAGATTCAACACAAGCACTGCTTGGCATCATGATGATACATATAGGCACAATGAATTTCATTGCATATTATGGTGATGCATCATTTCAGTTTCTGACCTATCAGCTTTCGATGGTAGGGCATTGGCTTACCATGGCAATGACGGGTAACGGGGGATTAGGGTTTGATTCCGGAGAGGATGCCTCGGAAACGGCTACCACA	4139	364	Dinoflagellata	Eukaryota	Dinoflagellata	Dinophyceae	Peridiniphycidae	Gonyaulacales	Fragilidium	Fragilidium sp.	Marine	Eukaryota	-1	Dinoflagellata	-0.98	Dinophyceae	-0.98	Peridiniphycidae	-0.98	Gonyaulacales	-0.98	Fragilidium	-0.98	Fragilidium sp.	-0.92	Marine	Dinoflagellata	4139
Cluster_662	0	3	TRUE	no data	no data	no data	no data	no data	898	ATTGTTTCCCCCAAGCTCTTTGGTTTGTTTCAATGAAGGCTCTTACCTATTTGGGATAAGGTAAAGGCATCCCTCACCCCTTACCCTTAAGGGTTGGGATAGGACAGGATTCCCAGAACATCAACAACAGCCCTCTCTGAAAACCTTGCTCTAATCTCCACACTGTTGTATTGGGCGGTCAGCCAAGGGTCATGAAATCAGTCCCTGTCTACCAGCTTTTCAAGGCTTTATTTGGTGGGCTCATGCCTCATTTTGAAATGAGGGAGTAAAAGGTACCTTCTCAGTTTTAGCTGAAATAGAGAAAATGTCTAATTTTAACTTCCTGTTACAGATGTAGTGTATCTTTATTAACATTTCTTACGGTCATTATTGTTCTC	4967	377	Unassigned	None							Marine	Eukaryota	-1	Basidiomycota	-0.14	Pucciniomycetes	-0.11	Pucciniales	-0.11	Pucciniaceae	-0.11	Gymnosporangium	-0.07	Gymnosporangium nelsonii	-0.01	Marine	Fungi	4967
Cluster_6725	2	1	TRUE	DQ059583.1.1784	100	100	0	360	12459	ATGCATGTCTAAGTATAAGCGATTTATAGTGAAACTGCGAATGGCTCATTAAAACAGTTATAGTTTATTTGATAATCGAATTTTACATGGATAACCGTGGTAATTCTAGAGCTAATACATGCTGTTAAGCCTGACTTTTTGGAAGGGCTGTATTTATTAGATACAAACCAATATTCCTTCGGGTCTATTGTGATGATTCAATATAACTGATCGAATCGCATGGTCTTGCACCGCGATAAATCATTCAAGTTTCTGCCCCATCAGCTTTCGATGGTAGTGTATTGGACTACCATGGCTTTCACGGGTAACGGAGGATTAGGGTTCGATTCCGGAGAGGGAGCCTGAGAAACGGCTACCACA	97	360	Ciliophora	Eukaryota	Ciliophora	Intramacronucleata	Spirotrichea	Hypotrichia	Holosticha	Holosticha diademata	Marine	Eukaryota	-1	Ciliophora	-1	Intramacronucleata	-1	Spirotrichea	-1	Hypotrichia	-1	Holosticha	-1	Holosticha diademata	-0.8	Marine	Ciliophora	97
Cluster_680	1	1	TRUE	KF031915.1.1773	98.62	100	0	362	928	ATGCATGTCTAAGTACGGCTCTAGTACGGTGAAACTGCGAATGGCTCATTAAATCAGTTTTGGTTCATTTGATCGTAAAAGTTTACATGGATAACTGTTGTAATTCAAGAGCTAATACGTGCTAAAGGCACTATGCCCTGTGTAGTGTGCTTTTATCAGCCCAAAATCAATCACCTTCGGGTGTGCTTTAGTGGCGAGTCTGGATAACTTAGCTGATCGCATGGTCAAGTACCGGCGATGGATCATTCAAGTGTCTGACCTATCAACTGTCGATGGTAGCGTATTGGTCTACCATGGTTGTAACGGGTAACGGAGAATTAGGGTTTGGTTCCGGAGAGGGAGCCTGAGAAACGGCTACCACA	2695	362	Tunicata	Eukaryota	Tunicata	Appendicularia	Copelata	Oikopleuridae	unknown genus	unknown species	Marine	Eukaryota	-1	Tunicata	-1	Appendicularia	-1	Copelata	-1	Oikopleuridae	-1	unknown genus	-1	unknown species	-1	Marine	Tunicata	2695
Cluster_732	1	1	TRUE	KC582915.1.1798	97.51	100	1e-176	362	1011	ATGCATGTGTGTGTATAGATTTCTACATAATGAAACTGCGAATTGCTCATTAATCCAATTATTGATAGCGTGATTGCCAAATTCTACATGGATAACCACGGTAATTCTGTAGCTAATACATGATGCAAGGCCCAACTCATTGGAAGGGCTATTGTTATTAGTGCAAGACCGATACGGGCCCGGCTCGAACGTTGTTAAATCATGATAATTGAATGGATTGTATTGCAACCGCATTCGGCACATCATTGATGTTCTTGACCTATCAGCTTCTGACGGTAGGATATTTGCCTACAGTGGCAATGACGGGTGACGGAGAATTAGGGTTTGATTCCGGAGAGGGAGCATGAGAAACGGCTACCACA	2528	362	Dinoflagellata	Eukaryota	Dinoflagellata	Dinophyceae	Peridiniphycidae	Peridiniales	Protoperidinium	unknown species	Marine	Eukaryota	-1	Dinoflagellata	-0.98	Dinophyceae	-0.98	Peridiniphycidae	-0.96	Peridiniales	-0.96	Protoperidinium	-0.96	unknown species	-0.96	Marine	Dinoflagellata	2528
Cluster_7881	0	2	TRUE	multi-subject	94.89	100	1e-177	411	14572	ATGCATGTCTAAGTACGCACGGCCGGTACAGTGAAACTGCGAATGGCTCATTAAATCAGTTATGGTTCCTTTGGTCGCTCGCTCCTCTCCTACTTGGATAACTGTGGTAATTCTAGAGCTAATACATGCCGACGGGCGCTGACCCCCTTCGCGGGGGGGATGCGTGCATTTATCAGATCAAAACCAACCCGGTCAGCCCCTCTCCGGCCCCGGCCGGGGGGCGGGCGCCGGCGGCTTTGGTGACTCTAGATAACCTCGGGCCGATCGCACGCCCCCCGTGGCGGCGACGACCCATTCGAACGTCTGCCCTATCAACTTTCGATGGTAGGCACGGGTGACGGGGAATCAGGGTTCGATTCCGGAGAGGGAGCCTGAGAAACGGCTACCACA	47	390	Vertebrata	Eukaryota	Vertebrata	Mammalia	unknown order	unknown family	unknown genus	Homo sapiens (human)	Terrestrial	Eukaryota	-1	Vertebrata	-1	Mammalia	-1	unknown order	-1	unknown family	-1	unknown genus	-1	Homo sapiens (human)	-0.38	Terrestrial	Vertebrata	47
Cluster_789	0	2	TRUE	no data	no data	no data	no data	no data	1087	CCTTATTAGCTCATTGAAAGAAATCACAACCAGGATACTGCCTGCCACCTAGAAGGCATTCAATAAAAGTTTGTGGAATTGTATTTCAGTAACAGAAACTATCTTTGTTGGGATCTTTGCTACAGACAAATAAAATATATAACAAGCTAAGTTTAAGTGTCTTCCCATCTCCCACTTATCACCTCTGCAAAGAAAAAAAGGAAGGAAGGAAGAAAGGAAGGAAGGAAGGGAGAGGAGAAAGAGAAGAAGGAAAGAGAAAAGGAAAGAAGAAAGGAAGGAAAGAAAGAAAAGAAAGAGAAAAGAAGGAAAGAAGGATGGAAGAAGGAAGGAAGGAAGAAAGG	2290	341	Unassigned	None							Marine	Eukaryota	-1	Euglenozoa	-0.96	Euglenida	-0.96	Aphagea	-0.96	unknown family	-0.96	Distigma	-0.96	Distigma proteus	-0.96	Marine	Euglenozoa	2290
Cluster_820	1	1	TRUE	multi-subject	100	100	0	366	1134	ATGCATGTGTAAGTATGAACTAATTCAGACTGTGAAACTGCGAATGGCTCATTAAATCAGTTATAGTTTGTTTGATGGTATCTACTACTCGGATAACCGTAGTAATTCTAGAGCTAATACGTGCAACAAACCCCGACTTCTGGAAGGGATGCATTTATTAGATAAAAGGTCGACGCAGGCTCTGCCTGTTGCTTTGATGATTCATGATAACTCGTCGGATCGCACGGCCCTTGTGCCGGCGACGCATCATTCAAATTTCTGCCCTATCAACTTTCGATGGTAGGATAGTGGCCTACCATGGTGGTGACGGGTGACGGAGAATTAGGGTTCGATTCCGGAGAGGGAGCCTGAGAAACGGCTACCACA	3169	366	Phragmoplastophyta	Eukaryota	Phragmoplastophyta	Embryophyta	Multi-affiliation	Multi-affiliation	Multi-affiliation	Multi-affiliation	Marine	Eukaryota	-1	Phragmoplastophyta	-1	Embryophyta	-1	Fabales	-0.71	unknown family	-0.71	Vigna	-0.6	Vigna angularis var. angularis	-0.41	Marine	Phragmoplastophyta	3169
Cluster_826	4	1	TRUE	JN936468.1.1821	99.19	100	0	371	1152	ATGCATGTGTAAGTACAAGCTTTTAAAACGGTGAAACCGCGAATGGCTCATTAGATCAGTTAATATTTATTAGATCGTACAAAGTTACTTGGATAACTGTGGTAATTCTAGAGCTAATACATGCGAGAAAGCTCCGACCTTCGGGGAAGAGCGCTTTTATTAGATCAAAACCAATGCGGCGCTTGCGTCGTCTATTGCTGGTGACTCTGGATAACTTTGGGCTGATCGCACGGCCTCGAGCCGGCGACGTATCTTTCAAATGTCTGCCCTATCAAGTTTCGAAGGTAGGTGATATGCCTACCTTGCTTGTAACGGGTAACGGGGAATCAGGGTTCGATTCCGGAGAGGGAGCATGAGAAACGGCTACCACA	2206	371	Annelida	Eukaryota	Annelida	Polychaeta	Terebellida	unknown family	unknown genus	Anobothrus gracilis	Marine	Eukaryota	-1	Annelida	-1	Polychaeta	-1	Terebellida	-1	unknown family	-1	unknown genus	-1	Anobothrus gracilis	-0.6	Marine	Annelida	2206
Cluster_8477	1	1	TRUE	multi-subject	98.01	100	2e-174	352	15595	ATGCATGTCTAAGTTTAAGCGAATTAAACAGTGAGACTGCGGACGGCTCATTATATCAGTTATAGTTTATTTGATGGTCGATTACTACAAGGATAACCGTAGGAATTCTAGAGCTAATACTTGCACTTCAAGGAAGTTTTCTTCCTGCATTTATTAGATTTCCCACCAATGCTCTTTGAGCTTCGGTGATTCATAGTAACTTAGCGGATCCACAGCCTTCGGGCGCGACGCTTCATTCAAATTTCTGCCCTATCAGTTTTCGATGGTAGTGTATTGGACTACCATGACTTTGACGGGTAACGGAGAATTAGGGTTCGATTCCGGAGAGGGAGCCTGAGAAACGGCTACCACA	38	352	Retaria	Eukaryota	Retaria	Acantharia	Arthracanthida	unknown family	Multi-affiliation	Multi-affiliation	Marine	Eukaryota	-1	Retaria	-1	Acantharia	-1	Arthracanthida	-0.96	unknown family	-0.96	Hexaconus	-0.88	Hexaconus serratus	-0.51	Marine	Retaria	38
Cluster_860	1	1	TRUE	KF130449.1.1760	84.93	100	2e-100	365	1207	ATGCATGTGTGTGTTTACATTTTTACATATTTAAACTGCGAATTGCTCATTAGCCCAATTATTGATGATGTTGTTGTGAGAAATTACATGGATAACCTTGGTAATTCTATAGCTAATACATGTGCTCCAGCCCAACTTATCTGACGGACTGTTGTTATTAGCTCAATACCAAAAACAGGCTTCACCCGAATTCTGCTAAATCATAATAATTGAATGGACCGTATTGCAGCTGCCATCGGCTTACTACTGATGTTCTTGACCTATCAGCTTCTGACGGTAGGGTATTTGCCTACAGTGGCAATGACGGGTGACGGAGGATTAGGGTTCGATTCCGGAGAGGGAGCACGAGAAACGGCTACCACA	4117	363	Dinoflagellata	Eukaryota	Dinoflagellata	Dinophyceae	Peridiniphycidae	Peridiniales	Protoperidinium	unknown species	Marine	Eukaryota	-1	Dinoflagellata	-0.34	Dinophyceae	-0.34	Peridiniphycidae	-0.3	Gonyaulacales	-0.21	Alexandrium	-0.13	Alexandrium diversaporum	-0.05	Marine	Dinoflagellata	4117
Cluster_864	1	1	TRUE	Z47208.1.1796	99.72	100	0	360	1211	ATGCATGTCTAAGTATAAACTGCTTTATACTGTGAAACTGCGAATGGCTCATTAAATCAGTTATAGTTTATTTGATGGTACCCTTACTCGGATAACCGTAGTAATTCTAGAGCTAATACGTGCGTAAACCCCGACTTCTGGAAGGGGCGTATTTATTAGATAAAAGGCCGACCGGGCTTGCCCGACTCGCGGTGAATCATGATAACTTCACGAATCGCATGGCCTTGTGCCGGCGATGTTTCATTCAAATTTCTGCCCTATCAACTTTCGATGGTTGGATAGAGGCCAACCATGGTGGTAACGGGTGACGGAGAATTAGGGTTCGATTCCGGAGAGGGAGCCTGAGAGACGGCTACCACA	2072	360	Eukaryota;unknown	Eukaryota	unknown phylum	Trebouxiophyceae	Trebouxiales	unknown family	Myrmecia	Myrmecia astigmatica	Marine	Eukaryota	-1	unknown phylum	-0.91	Trebouxiophyceae	-0.89	Microthamniales	-0.48	unknown family	-0.48	Friedmannia	-0.48	Friedmannia israeliensis	-0.48	Marine	Eukaryota;unknown	2072
Cluster_8787	1	1	TRUE	AY741381.1.1791	99.45	100	0	363	16107	ATGCATGTCTAAGTATAAACAAATTTGTACTGTGAAACTGCGAATGGCTCATTAAATCAGTTATAGTTTATTTGATGGTACATTACTACATGGATAACTGTGGTAATTCTAGAGCTAATACATGCGTTAAAATCCCAACTTACGAAGGGATGTATTTATTAGATACAAAACCAATTCGTGGTAACACGATATTGGTGAGTCATAATAACTTTTCGAATCGCATGGCCTTGTGCCGGCGATGCATCATTCAAATATCTGCCCTATCAACTTTGGATGGTAGGATAGAGGCCTACCATGGTTTTAACGGGTAACGGGGAATAAGGGTTCGATTCCGGAGAGGGAGCCTGAGAAACGGCTACCACA	45	363	Fungi	Eukaryota	Basidiomycota	Wallemiomycetes	Wallemiales	unknown family	Wallemia	Wallemia muriae	Marine	Eukaryota	-1	Basidiomycota	-1	Wallemiomycetes	-1	Wallemiales	-1	unknown family	-1	Wallemia	-1	Wallemia sebi	-0.43	Marine	Fungi	45
Cluster_8893	2	2	TRUE	multi-subject	99.73	100	0	367	16281	ATGCATGTCTAAGTACATACTTTTACATAGTGAAACCGCGAATGGCTCATTAAATCAGTTATGGTTCCTTAGATCGTACAATCCTACTTGGATAACTGTGGCAATTCTAGAGCTAATACATGCAAATCAGCTCCGACCTTCGGGGAAGAGCGCTTTTATTAGATCAAGACCAATACGGGCTCCGCCCGTTCCGTTGGTGACTCTGGATAACTTTGTGCTGATCGCATGGCCTCGCGCCGGCGACGTATCTTTCAAATGTCTGCCCTATCAACTGTCGATGGTACGTGATATGCCTACCATGGTTTTTACGGGTAACGGAGAATCAGGGTTCGATTCCGGAGAGGGAGCATGAGAAACGGCTACCACA	33	367	Annelida	Eukaryota	Annelida	Polychaeta	Phyllodocida	unknown family	unknown genus	Multi-affiliation	Marine	Eukaryota	-1	Annelida	-1	Polychaeta	-1	Phyllodocida	-1	unknown family	-1	unknown genus	-1	Sige fusigera	-0.4	Marine	Annelida	33
Cluster_942	4	1	TRUE	JF791061.1.1777	98.88	100	0	356	1336	ATGCATGTCTAAGTGTAAGTCCACATCCGCAAAACTGTGAATGGCTCATTATAACAGTTACAAGTTTCTAGTTGGCATTTGATTCTTTGGATACCCACGGCAATTCTAGAGCTAATACGTGCTTTCAGACCTAACATGACAGAAGGGAGACGCTTACTAGGCCCCGAACCATCTCAGGATTTTTCTTGACATTGTTGAATCACAGTACACAGCAAATCGTCAGTTTTGGCGATGGAACTATCACATTTCTGACCTATCAGCTTTCGACGGTACGGTTTTGGCATACCGTGGCTTTGACGGGTAACGGAGAATTAGGGTTTGATTCCGGAGAGGGAGCCTGAGAAATAGCTACCACA	2041	356	Protalveolata	Eukaryota	Protalveolata	Syndiniales	unknown order	unknown family	unknown genus	unknown species	Marine	Eukaryota	-1	Protalveolata	-0.99	Syndiniales	-0.99	unknown order	-0.99	unknown family	-0.99	unknown genus	-0.99	unknown species	-0.99	Marine	Protalveolata	2041
Cluster_9456	1	1	TRUE	AB613248.1.1793	94.08	100	1e-152	355	17245	ATGCATGTCTAAATGATTTGTTTATGAAACATTAGATTGCGGACGGCTCATTACAACAGTTATTGTATTATTGAGATTACTTTGTAGGTGGATACCTGTGGTAATTCTAGAGCTAATACATGTCACCAAAAATATATTACTTTATATATTGAGCATTTATTTGTTATCAAACCAAAATGCTTCAGCATTGTGGATGAATCATAGTATTGTTTGGAGAACGCTACAATACGCGGCAAATCATTCAAGTTTCTGACCTATCAGTTAGTTAGTAGTGTATTGGACTACTGAGGCATTGACGGGTAACAGCGAATTAGGGTTCTGTTCCGGAGAGGGAGCCTGAGAAACAGCTACTACA	47	355	Retaria	Eukaryota	Retaria	Polycystinea	Collodaria	unknown family	Sphaerozoum	Sphaerozoum punctatum	Marine	Eukaryota	-1	Retaria	-1	Polycystinea	-1	Collodaria	-1	unknown family	-1	Collozoum	-0.94	Collozoum pelagicum	-0.84	Marine	Retaria	47
Cluster_95	9	5	TRUE	multi-subject	100	100	0	349	110	ATGCATGTCTAAGTATAAACACGTTATACTGTGAAACTGCGAATGGCTCATTAAATCAGTTATAGTTTATTTGATGGTTTTTGCTACATGGATAACTGTGGTAATTCTAGAGCTAATACATGCGTACAAGCCCCGACTTCTGGAAGGGGTGTATTTATTAGATAAAAATCAACACTGTTGGTGAATCATGATAACTTCTCGGATCGCATGGCCTCGTGCTGGCGATACTTCATTCAAATATCTGCCCTATCAACTGTCGATGGTAGGATAGAGGCCTACCATGGTTGCAACGGGTAACGGGGAATAAGGGTTCGATTCCGGAGAGGGAGCCTGAGAAACGGCTACCACA	34167	349	Fungi	Eukaryota	Basidiomycota	Malasseziomycetes	Malasseziales	Malasseziaceae	Malassezia	unknown species	Marine	Eukaryota	-1	Basidiomycota	-1	Malasseziomycetes	-1	Malasseziales	-1	Malasseziaceae	-1	Malassezia	-1	unknown species	-1	Marine	Fungi	34167
Cluster_9535	1	1	TRUE	AY642738.1.1362	83.23	92.1965	3e-78	334	17368	ATGCATGTGTAAGTTTAAGTGTTCAAATGACGAAACTGCGAATGGCTCATTAAAACAGTTATAATTCACATGATAATAACTACTATTTGGATAACTGTAGTAATTCTAGAGCTAATACATGGTTAAAGGGCTTTTGCCCGTGTTTATTAGATTCCAAGCCAACCCGTGCAAACGGTGAATGGTGATTCATTGTAAAACACAGATCGCATGCTTCGGCGGCGACGTATCATTCAAGTTTCTGACCTATCAGCTTTTGATGGTAGGGTATTGGCCTACCATGGCTTTGACGGGTAACGGAGAATTAGGGTTTGATTCCGGAGAGGGAGCCTGAGAAACGGCTACCACA	27	346	Protalveolata	Eukaryota	Protalveolata	Perkinsidae	A31	unknown family	unknown genus	eukaryotic picoplankton environmental sample	Marine	Eukaryota	-1	Protalveolata	-0.39	Syndiniales	-0.26	unknown order	-0.26	Syndiniales Group I	-0.21	unknown genus	-0.21	eukaryote clone OLI11511	-0.15	Marine	Protalveolata	27

## Sheet: 18SV4_df_contaminants
Row.names	pa.pos	pa.neg	contaminant	tax.Kingdom	tax.Phylum	tax.Class	tax.Order	tax.Family	tax.Genus	tax.Species	tax.NA	boot.Kingdom	boot.Phylum	boot.Class	boot.Order	boot.Family	boot.Genus	boot.Species	boot.NA	HitID	HitTaxonomy	QueryLength	HitLength	AlignementLength	PercIdentity	PercCoverage	Evalue	Bitscore	HitTaxonomy_BLAST	HitTaxonomy_RDP	BLAST_taxon	BLAST_group	BLAST_terrestrial	RDP_taxon	RDP_group	RDP_terrestrial	raw_observation_sum
Cluster_1004	1	1	TRUE	Eukaryota	Archaeplastida	Streptophyta	Embryophyceae	Embryophyceae_X	Embryophyceae_XX			100	100	100	100	100	100	19	19	AY012345.1.1753_Us	AY012345.1.1753_Us root;k__Eukaryota;d__Archaeplastida;p__Streptophyta;c__Embryophyceae;o__Embryophyceae_X;f__Embryophyceae_XX;g__Thrinax;s__Thrinax_radiata	380	1753	380	99.737	100	0	697	Eukaryota;Archaeplastida;Streptophyta;Embryophyceae;Embryophyceae_X;Embryophyceae_XX;Thrinax;Thrinax_radiata	Eukaryota;Archaeplastida;Streptophyta;Embryophyceae;Embryophyceae_X;Embryophyceae_XX;NA;NA	Streptophyta	Plants	Marine	Streptophyta	Plants	Marine	3591
Cluster_1132	2	1	TRUE	Eukaryota	Opisthokonta	Fungi	Ascomycota	Pezizomycotina	Eurotiomycetes	Penicillium	Penicillium_brevicompactum	100	100	100	100	100	100	58	54	KF849480.1.1539_Us	KF849480.1.1539_Us root;k__Eukaryota;d__Opisthokonta;p__Fungi;c__Ascomycota;o__Pezizomycotina;f__Eurotiomycetes;g__Penicillium;s__Penicillium_chrysogenum	379	1539	379	100	100	0	701	Eukaryota;Opisthokonta;Fungi;Ascomycota;Pezizomycotina;Eurotiomycetes;Penicillium;Penicillium_chrysogenum	Eukaryota;Opisthokonta;Fungi;Ascomycota;Pezizomycotina;Eurotiomycetes;Penicillium;Penicillium_brevicompactum	Ascomycota	Fungi	Marine	Ascomycota	Fungi	Marine	3111
Cluster_119	5	1	TRUE	Eukaryota	Rhizaria	Radiolaria	Acantharea	Chaunacanthida	Chaunacanthida_X	Symphyacanthida	Symphyacanthida_sp.	100	100	100	100	100	100	99	99	AF063242.1.1783_Us	AF063242.1.1783_Us root;k__Eukaryota;d__Rhizaria;p__Radiolaria;c__Acantharea;o__Chaunacanthida;f__Chaunacanthida_X;g__Symphyacanthida;s__Symphyacanthida_sp.	371	1783	371	98.652	100	0	658	Eukaryota;Rhizaria;Radiolaria;Acantharea;Chaunacanthida;Chaunacanthida_X;Symphyacanthida;Symphyacanthida_sp.	Eukaryota;Rhizaria;Radiolaria;Acantharea;Chaunacanthida;Chaunacanthida_X;Symphyacanthida;Symphyacanthida_sp.	Acantharea	Protista	Marine	Acantharea	Protista	Marine	37856
Cluster_12288	4	1	TRUE	Eukaryota	Archaeplastida	Streptophyta	Embryophyceae	Embryophyceae_X	Embryophyceae_XX	Triticum	Triticum_aestivum	100	100	100	100	100	100	79	79	CK163334.1.1076_Us	CK163334.1.1076_Us root;k__Eukaryota;d__Archaeplastida;p__Streptophyta;c__Embryophyceae;o__Embryophyceae_X;f__Embryophyceae_XX;g__Triticum;s__Triticum_aestivum	380	1075	380	100	100	0	702	Eukaryota;Archaeplastida;Streptophyta;Embryophyceae;Embryophyceae_X;Embryophyceae_XX;Triticum;Triticum_aestivum	Eukaryota;Archaeplastida;Streptophyta;Embryophyceae;Embryophyceae_X;Embryophyceae_XX;Triticum;Triticum_aestivum	Streptophyta	Plants	Marine	Streptophyta	Plants	Marine	84
Cluster_12737	1	1	TRUE	Eukaryota	Archaeplastida	Streptophyta	Embryophyceae	Embryophyceae_X	Embryophyceae_XX			100	100	100	100	100	100	0	0	AY012345.1.1753_Us	AY012345.1.1753_Us root;k__Eukaryota;d__Archaeplastida;p__Streptophyta;c__Embryophyceae;o__Embryophyceae_X;f__Embryophyceae_XX;g__Thrinax;s__Thrinax_radiata	380	1753	380	99.211	100	0	686	Eukaryota;Archaeplastida;Streptophyta;Embryophyceae;Embryophyceae_X;Embryophyceae_XX;Thrinax;Thrinax_radiata	Eukaryota;Archaeplastida;Streptophyta;Embryophyceae;Embryophyceae_X;Embryophyceae_XX;NA;NA	Streptophyta	Plants	Marine	Streptophyta	Plants	Marine	78
Cluster_1384	1	1	TRUE	Eukaryota	Opisthokonta	Metazoa	Nematoda	Enoplea	Enoplea_X	Halalaimus	Halalaimus_sp.	100	100	100	100	99	99	99	99	HM564536.1.1611_Us	HM564536.1.1611_Us root;k__Eukaryota;d__Opisthokonta;p__Metazoa;c__Nematoda;o__Enoplea;f__Enoplea_X;g__Halalaimus;s__Halalaimus_sp.	380	1611	381	93.176	100	5.43e-158	558	Eukaryota;Opisthokonta;Metazoa;Nematoda;Enoplea;Enoplea_X;Halalaimus;Halalaimus_sp.	Eukaryota;Opisthokonta;Metazoa;Nematoda;Enoplea;Enoplea_X;Halalaimus;Halalaimus_sp.	Nematoda	Metazoa	Marine	Nematoda	Metazoa	Marine	2410
Cluster_1418	6	1	TRUE	Eukaryota	Alveolata	Ciliophora	Spirotrichea	Hypotrichia	Hypotrichia_X	Hypotrichia_XX	Hypotrichia_XX_sp.	100	100	100	100	100	87	87	87	AB505473.1.1668_Us	AB505473.1.1668_Us root;k__Eukaryota;d__Alveolata;p__Ciliophora;c__Spirotrichea;o__Hypotrichia;f__Hypotrichia_X;g__Hypotrichia_XX;s__Hypotrichia_XX_sp.	373	1668	373	98.928	100	0	667	Eukaryota;Alveolata;Ciliophora;Spirotrichea;Hypotrichia;Hypotrichia_X;Hypotrichia_XX;Hypotrichia_XX_sp.	Eukaryota;Alveolata;Ciliophora;Spirotrichea;Hypotrichia;Hypotrichia_X;Hypotrichia_XX;Hypotrichia_XX_sp.	Ciliophora	Protista	Marine	Ciliophora	Protista	Marine	2329
Cluster_2223	1	1	TRUE	Eukaryota	Archaeplastida	Streptophyta	Embryophyceae	Embryophyceae_X	Embryophyceae_XX			100	100	100	100	100	100	17	17	AY012345.1.1753_Us	AY012345.1.1753_Us root;k__Eukaryota;d__Archaeplastida;p__Streptophyta;c__Embryophyceae;o__Embryophyceae_X;f__Embryophyceae_XX;g__Thrinax;s__Thrinax_radiata	380	1753	380	99.474	100	0	691	Eukaryota;Archaeplastida;Streptophyta;Embryophyceae;Embryophyceae_X;Embryophyceae_XX;Thrinax;Thrinax_radiata	Eukaryota;Archaeplastida;Streptophyta;Embryophyceae;Embryophyceae_X;Embryophyceae_XX;NA;NA	Streptophyta	Plants	Marine	Streptophyta	Plants	Marine	1316
Cluster_2398	1	1	TRUE	Eukaryota	Archaeplastida	Streptophyta	Embryophyceae	Embryophyceae_X	Embryophyceae_XX			100	100	100	100	100	100	42	42	AY012371.1.1691_Us	AY012371.1.1691_Us root;k__Eukaryota;d__Archaeplastida;p__Streptophyta;c__Embryophyceae;o__Embryophyceae_X;f__Embryophyceae_XX;g__Reinhardtia;s__Reinhardtia_simplex	380	1691	380	99.474	100	0	691	Eukaryota;Archaeplastida;Streptophyta;Embryophyceae;Embryophyceae_X;Embryophyceae_XX;Reinhardtia;Reinhardtia_simplex	Eukaryota;Archaeplastida;Streptophyta;Embryophyceae;Embryophyceae_X;Embryophyceae_XX;NA;NA	Streptophyta	Plants	Marine	Streptophyta	Plants	Marine	1194
Cluster_24279	1	1	TRUE	Eukaryota	Rhizaria	Cercozoa	Endomyxa	Reticulosida	Filoretidae	Filoreta	Filoreta_sp.	100	100	100	100	100	100	100	100	EU567278.1.1077_Us	EU567278.1.1077_Us root;k__Eukaryota;d__Rhizaria;p__Cercozoa;c__Endomyxa;o__Reticulosida;f__Filoretidae;g__Filoreta;s__Filoreta_sp.	390	1077	392	98.98	100	0	699	Eukaryota;Rhizaria;Cercozoa;Endomyxa;Reticulosida;Filoretidae;Filoreta;Filoreta_sp.	Eukaryota;Rhizaria;Cercozoa;Endomyxa;Reticulosida;Filoretidae;Filoreta;Filoreta_sp.	Endomyxa	Protista	Marine	Endomyxa	Protista	Marine	14
Cluster_252	1	1	TRUE	Eukaryota	Archaeplastida	Streptophyta	Embryophyceae	Embryophyceae_X	Embryophyceae_XX			100	100	100	100	100	100	10	10	AY012372.1.1753_Us	AY012372.1.1753_Us root;k__Eukaryota;d__Archaeplastida;p__Streptophyta;c__Embryophyceae;o__Embryophyceae_X;f__Embryophyceae_XX;g__Dypsis;s__Dypsis_lastelliana	380	1753	380	99.737	100	0	697	Eukaryota;Archaeplastida;Streptophyta;Embryophyceae;Embryophyceae_X;Embryophyceae_XX;Dypsis;Dypsis_lastelliana	Eukaryota;Archaeplastida;Streptophyta;Embryophyceae;Embryophyceae_X;Embryophyceae_XX;NA;NA	Streptophyta	Plants	Marine	Streptophyta	Plants	Marine	16967
Cluster_2538	1	1	TRUE	Eukaryota	Archaeplastida	Streptophyta	Embryophyceae	Embryophyceae_X	Embryophyceae_XX			100	100	100	100	100	100	19	19	AY012345.1.1753_Us	AY012345.1.1753_Us root;k__Eukaryota;d__Archaeplastida;p__Streptophyta;c__Embryophyceae;o__Embryophyceae_X;f__Embryophyceae_XX;g__Thrinax;s__Thrinax_radiata	380	1753	380	99.737	100	0	697	Eukaryota;Archaeplastida;Streptophyta;Embryophyceae;Embryophyceae_X;Embryophyceae_XX;Thrinax;Thrinax_radiata	Eukaryota;Archaeplastida;Streptophyta;Embryophyceae;Embryophyceae_X;Embryophyceae_XX;NA;NA	Streptophyta	Plants	Marine	Streptophyta	Plants	Marine	1099
Cluster_3	2	1	TRUE	Eukaryota	Archaeplastida	Streptophyta	Embryophyceae	Embryophyceae_X	Embryophyceae_XX			100	100	100	100	100	100	16	16	AY012345.1.1753_Us	AY012345.1.1753_Us root;k__Eukaryota;d__Archaeplastida;p__Streptophyta;c__Embryophyceae;o__Embryophyceae_X;f__Embryophyceae_XX;g__Thrinax;s__Thrinax_radiata	380	1753	380	100	100	0	702	Eukaryota;Archaeplastida;Streptophyta;Embryophyceae;Embryophyceae_X;Embryophyceae_XX;Thrinax;Thrinax_radiata	Eukaryota;Archaeplastida;Streptophyta;Embryophyceae;Embryophyceae_X;Embryophyceae_XX;NA;NA	Streptophyta	Plants	Marine	Streptophyta	Plants	Marine	609870
Cluster_3287	10	2	TRUE	Eukaryota	Opisthokonta	Metazoa	Craniata	Craniata_X	Craniata_XX	Capra	Capra_hircus	100	100	100	100	100	100	100	100	AAPY01443741.13.1609_Us	AAPY01443741.13.1609_Us root;k__Eukaryota;d__Opisthokonta;p__Metazoa;c__Craniata;o__Craniata_X;f__Mammalia;g__Tupaia;s__Tupaia_belangeri	387	1597	387	100	100	0	715	Eukaryota;Opisthokonta;Metazoa;Craniata;Craniata_X;Mammalia;Tupaia;Tupaia_belangeri	Eukaryota;Opisthokonta;Metazoa;Craniata;Craniata_X;Craniata_XX;Capra;Capra_hircus	Craniata	Metazoa	Terrestrial	Craniata	Metazoa	Marine	787
Cluster_4060	1	1	TRUE	Eukaryota	Archaeplastida	Streptophyta	Embryophyceae	Embryophyceae_X	Embryophyceae_XX	Humulus	Humulus_lupulus	100	100	100	100	100	100	85	85	KF137767.1.1721_Us	KF137767.1.1721_Us root;k__Eukaryota;d__Archaeplastida;p__Streptophyta;c__Embryophyceae;o__Embryophyceae_X;f__Embryophyceae_XX;g__Humulus;s__Humulus_scandens	379	1721	379	100	100	0	701	Eukaryota;Archaeplastida;Streptophyta;Embryophyceae;Embryophyceae_X;Embryophyceae_XX;Humulus;Humulus_scandens	Eukaryota;Archaeplastida;Streptophyta;Embryophyceae;Embryophyceae_X;Embryophyceae_XX;Humulus;Humulus_lupulus	Streptophyta	Plants	Marine	Streptophyta	Plants	Marine	587
Cluster_4118	3	1	TRUE	Eukaryota	Opisthokonta	Metazoa	Porifera	Porifera_X	Demospongiae	Tedania	Tedania_ignis	100	100	100	100	100	100	69	69	KC902407.1.1728_Us	KC902407.1.1728_Us root;k__Eukaryota;d__Opisthokonta;p__Metazoa;c__Porifera;o__Porifera_X;f__Demospongiae;g__Forcepia;s__Forcepia_sp.	378	1728	378	99.735	100	0	693	Eukaryota;Opisthokonta;Metazoa;Porifera;Porifera_X;Demospongiae;Forcepia;Forcepia_sp.	Eukaryota;Opisthokonta;Metazoa;Porifera;Porifera_X;Demospongiae;Tedania;Tedania_ignis	Porifera	Metazoa	Marine	Porifera	Metazoa	Marine	573
Cluster_4515	1	1	TRUE	Eukaryota	Archaeplastida	Streptophyta	Embryophyceae	Embryophyceae_X	Embryophyceae_XX			100	100	100	100	100	100	20	20	AY012345.1.1753_Us	AY012345.1.1753_Us root;k__Eukaryota;d__Archaeplastida;p__Streptophyta;c__Embryophyceae;o__Embryophyceae_X;f__Embryophyceae_XX;g__Thrinax;s__Thrinax_radiata	380	1753	380	99.474	100	0	691	Eukaryota;Archaeplastida;Streptophyta;Embryophyceae;Embryophyceae_X;Embryophyceae_XX;Thrinax;Thrinax_radiata	Eukaryota;Archaeplastida;Streptophyta;Embryophyceae;Embryophyceae_X;Embryophyceae_XX;NA;NA	Streptophyta	Plants	Marine	Streptophyta	Plants	Marine	499
Cluster_5519	2	1	TRUE	Eukaryota	Alveolata	Ciliophora	Litostomatea	Litostomatea_X	Litostomatea_XX	Litostomatea_XXX	Litostomatea_XXX_sp.	100	100	100	100	88	88	73	73	AF530528.1.1546_Us	AF530528.1.1546_Us root;k__Eukaryota;d__Alveolata;p__Ciliophora;c__Litostomatea;o__Litostomatea_X;f__Litostomatea_XX;g__Litostomatea_XXX;s__Litostomatea_XXX_sp.	308	1546	308	98.377	100	4.36e-153	542	Eukaryota;Alveolata;Ciliophora;Litostomatea;Litostomatea_X;Litostomatea_XX;Litostomatea_XXX;Litostomatea_XXX_sp.	Eukaryota;Alveolata;Ciliophora;Litostomatea;Litostomatea_X;Litostomatea_XX;Litostomatea_XXX;Litostomatea_XXX_sp.	Ciliophora	Protista	Marine	Ciliophora	Protista	Marine	364
Cluster_563	1	1	TRUE	Eukaryota	Archaeplastida	Streptophyta	Embryophyceae	Embryophyceae_X	Embryophyceae_XX			100	100	100	100	100	100	3	3	AY012372.1.1753_Us	AY012372.1.1753_Us root;k__Eukaryota;d__Archaeplastida;p__Streptophyta;c__Embryophyceae;o__Embryophyceae_X;f__Embryophyceae_XX;g__Dypsis;s__Dypsis_lastelliana	380	1753	380	99.474	100	0	691	Eukaryota;Archaeplastida;Streptophyta;Embryophyceae;Embryophyceae_X;Embryophyceae_XX;Dypsis;Dypsis_lastelliana	Eukaryota;Archaeplastida;Streptophyta;Embryophyceae;Embryophyceae_X;Embryophyceae_XX;NA;NA	Streptophyta	Plants	Marine	Streptophyta	Plants	Marine	7195
Cluster_6125	4	1	TRUE	Eukaryota	Rhizaria	Radiolaria	Polycystinea	Collodaria	Sphaerozoidae	Sphaerozoum	Sphaerozoum_fuscum	100	100	100	100	100	100	84	84	KR058229.1.1692_Us	KR058229.1.1692_Us root;k__Eukaryota;d__Rhizaria;p__Radiolaria;c__Polycystinea;o__Collodaria;f__Sphaerozoidae;g__Sphaerozoum;s__Sphaerozoum_fuscum	386	1692	386	97.927	100	0	669	Eukaryota;Rhizaria;Radiolaria;Polycystinea;Collodaria;Sphaerozoidae;Sphaerozoum;Sphaerozoum_fuscum	Eukaryota;Rhizaria;Radiolaria;Polycystinea;Collodaria;Sphaerozoidae;Sphaerozoum;Sphaerozoum_fuscum	Collodaria	Protista	Marine	Collodaria	Protista	Marine	308
Cluster_6363	4	1	TRUE	Eukaryota	Rhizaria	Cercozoa						100	97	97	32	29	29	26	25	HQ870224.1.860_Us	HQ870224.1.860_Us root;k__Eukaryota;d__Rhizaria;p__Cercozoa;c__Filosa-Thecofilosea;o__Ventricleftida;f__Ventricleftida_X;g__Ventricleftida_XX;s__Ventricleftida_XX_sp.	396	860	400	85.5	100	7.83e-112	405	Eukaryota;Rhizaria;Cercozoa;Filosa-Thecofilosea;Ventricleftida;Ventricleftida_X;Ventricleftida_XX;Ventricleftida_XX_sp.	Eukaryota;Rhizaria;Cercozoa;NA;NA;NA;NA;NA	Filosa-Thecofilosea	Protista	Marine	unknown_Cercozoa	Protista	Marine	291
Cluster_652	5	1	TRUE	Eukaryota	Opisthokonta	Metazoa	Cnidaria	Cnidaria_X	Anthozoa	Acanella	Acanella_eburnea	100	100	100	100	100	100	71	71	GU206549.1.1628_Us	GU206549.1.1628_Us root;k__Eukaryota;d__Opisthokonta;p__Metazoa;c__Cnidaria;o__Cnidaria_X;f__Anthozoa;g__Acanella;s__Acanella_eburnea	379	1628	379	99.472	100	0	689	Eukaryota;Opisthokonta;Metazoa;Cnidaria;Cnidaria_X;Anthozoa;Acanella;Acanella_eburnea	Eukaryota;Opisthokonta;Metazoa;Cnidaria;Cnidaria_X;Anthozoa;Acanella;Acanella_eburnea	Cnidaria	Metazoa	Marine	Cnidaria	Metazoa	Marine	5978
Cluster_678	1	1	TRUE	Eukaryota	Archaeplastida	Streptophyta	Embryophyceae	Embryophyceae_X	Embryophyceae_XX			100	100	100	100	100	100	25	25	AY012345.1.1753_Us	AY012345.1.1753_Us root;k__Eukaryota;d__Archaeplastida;p__Streptophyta;c__Embryophyceae;o__Embryophyceae_X;f__Embryophyceae_XX;g__Thrinax;s__Thrinax_radiata	380	1753	380	99.737	100	0	697	Eukaryota;Archaeplastida;Streptophyta;Embryophyceae;Embryophyceae_X;Embryophyceae_XX;Thrinax;Thrinax_radiata	Eukaryota;Archaeplastida;Streptophyta;Embryophyceae;Embryophyceae_X;Embryophyceae_XX;NA;NA	Streptophyta	Plants	Marine	Streptophyta	Plants	Marine	5733
Cluster_8871	2	1	TRUE	Eukaryota	Archaeplastida	Streptophyta	Embryophyceae	Embryophyceae_X	Embryophyceae_XX	Citrus	Citrus_sp.	100	100	100	100	100	100	92	76	KJ740219.1.1750_Us	KJ740219.1.1750_Us root;k__Eukaryota;d__Archaeplastida;p__Streptophyta;c__Embryophyceae;o__Embryophyceae_X;f__Embryophyceae_XX;g__Citrus;s__Citrus_trifoliata	380	1750	380	100	100	0	702	Eukaryota;Archaeplastida;Streptophyta;Embryophyceae;Embryophyceae_X;Embryophyceae_XX;Citrus;Citrus_trifoliata	Eukaryota;Archaeplastida;Streptophyta;Embryophyceae;Embryophyceae_X;Embryophyceae_XX;Citrus;Citrus_sp.	Streptophyta	Plants	Marine	Streptophyta	Plants	Marine	160
Cluster_968	1	1	TRUE	Eukaryota	Alveolata	Ciliophora	Litostomatea	Haptoria_1	Helicoprorodontidae	Trachelotractus	Trachelotractus_entzi	100	100	100	100	100	100	100	100	FJ463745.1.1660_Us	FJ463745.1.1660_Us root;k__Eukaryota;d__Alveolata;p__Ciliophora;c__Litostomatea;o__Haptoria_1;f__Helicoprorodontidae;g__Trachelotractus;s__Trachelotractus_entzi	323	1660	323	98.142	100	9.8e-160	564	Eukaryota;Alveolata;Ciliophora;Litostomatea;Haptoria_1;Helicoprorodontidae;Trachelotractus;Trachelotractus_entzi	Eukaryota;Alveolata;Ciliophora;Litostomatea;Haptoria_1;Helicoprorodontidae;Trachelotractus;Trachelotractus_entzi	Ciliophora	Protista	Marine	Ciliophora	Protista	Marine	3757
Cluster_990	1	1	TRUE	Eukaryota	Opisthokonta	Fungi	Basidiomycota	Agaricomycotina	Agaricomycetes	Bjerkandera		100	100	100	100	100	100	55	36	GU305977.1.1740_Us	GU305977.1.1740_Us root;k__Eukaryota;d__Opisthokonta;p__Fungi;c__Basidiomycota;o__Agaricomycotina;f__Agaricomycetes;g__Agaricomycetes_X;s__Agaricomycetes_X_sp.	380	1740	380	100	100	0	702	Eukaryota;Opisthokonta;Fungi;Basidiomycota;Agaricomycotina;Agaricomycetes;Agaricomycetes_X;Agaricomycetes_X_sp.	Eukaryota;Opisthokonta;Fungi;Basidiomycota;Agaricomycotina;Agaricomycetes;Bjerkandera;NA	Basidiomycota	Fungi	Marine	Basidiomycota	Fungi	Marine	3653

## Sheet: 16S_df_contaminants
Row.names	pa.pos	pa.neg	contaminant	tax.Kingdom	tax.Phylum	tax.Class	tax.Order	tax.Family	tax.Genus	tax.Species	boot.Kingdom	boot.Phylum	boot.Class	boot.Order	boot.Family	boot.Genus	boot.Species	HitID	HitTaxonomy	QueryLength	HitLength	AlignementLength	PercIdentity	PercCoverage	Evalue	Bitscore	Blast_taxo_BA	BLAST_Taxon	RDP_Taxon	RDP_taxo_BA	raw_observation_sum
Cluster_1013	7	1	TRUE	Bacteria	Proteobacteria	Deltaproteobacteria	SAR324_clade(Marine_group_B)				100	100	100	100	100	100	100	KX097236.1.1480	Bacteria;Proteobacteria;Deltaproteobacteria;SAR324 clade(Marine group B);unknown family;unknown genus;unknown species	373	1480	373	98.123	100	0	651	Bacteria	Deltaproteobacteria	Deltaproteobacteria	Bacteria	2278
Cluster_10484	3	1	TRUE	Bacteria	Actinobacteria	Actinobacteria	Corynebacteriales	Corynebacteriaceae	Corynebacterium_1		100	100	100	100	100	100	100	JYCR01000027.50.1550	Bacteria;Actinobacteria;Actinobacteria;Corynebacteriales;Corynebacteriaceae;Corynebacterium 1;Corynebacterium kroppenstedtii	376	1501	376	100	100	0	695	Bacteria	Actinobacteria	Actinobacteria	Bacteria	139
Cluster_1055	6	1	TRUE	Bacteria	Nitrospirae	Nitrospira	Nitrospirales	Nitrospiraceae	Nitrospira		100	100	100	100	100	100	100	JF809730.1.1396	Bacteria;Nitrospirae;Nitrospira;Nitrospirales;Nitrospiraceae;Nitrospira;unknown species	370	1396	370	99.73	100	0	678	Bacteria	Nitrospirae	Nitrospirae	Bacteria	2189
Cluster_1076	6	1	TRUE	Bacteria	Gemmatimonadetes	Gemmatimonadetes	Gemmatimonadales	Gemmatimonadaceae			100	97	97	97	97	97	97	KC009988.1.1512	Bacteria;Gemmatimonadetes;Gemmatimonadetes;Gemmatimonadales;Gemmatimonadaceae;unknown genus;unknown species	374	1512	374	99.198	100	0	675	Bacteria	Gemmatimonadetes	Gemmatimonadetes	Bacteria	2153
Cluster_108	11	3	TRUE	Bacteria	Proteobacteria	Alphaproteobacteria	Sphingomonadales	Sphingomonadaceae	Sphingobium		100	100	100	100	100	93	93	EU705173.1.1232	Bacteria;Proteobacteria;Alphaproteobacteria;Sphingomonadales;Sphingomonadaceae;Sphingobium;unknown species	373	1232	373	99.732	100	0	684	Bacteria	Alphaproteobacteria	Alphaproteobacteria	Bacteria	14691
Cluster_1094	6	1	TRUE	Bacteria	Chloroflexi	Dehalococcoidia	SAR202_clade				100	100	100	100	100	100	100	AM997436.1.1474	Bacteria;Chloroflexi;Dehalococcoidia;SAR202 clade;unknown family;unknown genus;unknown species	374	1474	376	96.809	100	1.75e-177	625	Bacteria	Chloroflexi	Chloroflexi	Bacteria	2127
Cluster_1122	6	1	TRUE	Bacteria	Planctomycetes						100	98	50	50	50	50	50	KX172583.1.1465	Bacteria;Planctomycetes;vadinHA49;unknown order;unknown family;unknown genus;unknown species	374	1465	374	92.781	99	6.51e-152	540	Bacteria	Planctomycetes	Planctomycetes	Bacteria	2082
Cluster_11371	1	1	TRUE	Bacteria	Proteobacteria	Gammaproteobacteria	Betaproteobacteriales	Neisseriaceae	Neisseria		100	100	100	100	100	99	99	JN986583.1.1463	Bacteria;Proteobacteria;Gammaproteobacteria;Betaproteobacteriales;Neisseriaceae;Neisseria;Neisseria oralis	373	1463	373	100	100	0	689	Bacteria	Gammaproteobacteria	Gammaproteobacteria	Bacteria	123
Cluster_1148	4	1	TRUE	Bacteria	Bacteroidetes	Bacteroidia	Cytophagales				100	100	100	100	56	56	56	KX173180.1.1443	Bacteria;Bacteroidetes;Bacteroidia;Cytophagales;Flammeovirgaceae;Luteivirga;unknown species	370	1443	370	95.676	100	1.35e-168	595	Bacteria	Bacteroidetes	Bacteroidetes	Bacteria	2045
Cluster_11497	1	1	TRUE	Bacteria	Fusobacteria	Fusobacteriia	Fusobacteriales	Fusobacteriaceae	Fusobacterium		100	100	100	100	100	100	100	ACJY01000002.122.1615	Bacteria;Fusobacteria;Fusobacteriia;Fusobacteriales;Fusobacteriaceae;Fusobacterium;Fusobacterium periodonticum ATCC 33693	369	1494	369	100	100	0	682	Bacteria	Fusobacteria	Fusobacteria	Bacteria	121
Cluster_1190	11	4	TRUE	Bacteria	Actinobacteria	Actinobacteria	Micrococcales	Micrococcaceae	Micrococcus		100	100	100	100	100	100	100	GFIM01007011.1.1463	Bacteria;Actinobacteria;Actinobacteria;Propionibacteriales;Propionibacteriaceae;Cutibacterium;Lepisosteus oculatus (spotted gar)	375	1463	375	100	100	0	693	Bacteria	Actinobacteria	Actinobacteria	Bacteria	1984
Cluster_12003	1	1	TRUE	Bacteria	Bacteroidetes	Bacteroidia	Flavobacteriales	Weeksellaceae	Chryseobacterium		100	100	100	100	100	100	100	AM423085.1.1478	Bacteria;Bacteroidetes;Bacteroidia;Flavobacteriales;Weeksellaceae;Chryseobacterium;Chryseobacterium hominis	370	1478	370	100	100	0	684	Bacteria	Bacteroidetes	Bacteroidetes	Bacteria	113
Cluster_12457	1	2	TRUE	Bacteria	Actinobacteria	Actinobacteria	Micrococcales	Brevibacteriaceae	Brevibacterium		100	100	100	100	100	100	100	JF219199.1.1347	Bacteria;Actinobacteria;Actinobacteria;Micrococcales;Brevibacteriaceae;Brevibacterium;unknown species	375	1347	375	100	100	0	693	Bacteria	Actinobacteria	Actinobacteria	Bacteria	106
Cluster_12528	2	1	TRUE	Bacteria	Proteobacteria	Gammaproteobacteria	Nitrosococcales	Methylophagaceae	Methylophaga		100	100	100	100	100	100	100	FJ497510.1.1431	Bacteria;Proteobacteria;Gammaproteobacteria;Nitrosococcales;Methylophagaceae;Methylophaga;unknown species	374	1431	374	100	100	0	691	Bacteria	Gammaproteobacteria	Gammaproteobacteria	Bacteria	105
Cluster_1308	1	1	TRUE	Bacteria	Proteobacteria	Gammaproteobacteria	Betaproteobacteriales	Burkholderiaceae	Burkholderia-Caballeronia-Paraburkholderia		100	100	100	100	100	98	98	GFCX01023042.63.1577	Bacteria;Proteobacteria;Gammaproteobacteria;Betaproteobacteriales;Burkholderiaceae;Burkholderia-Caballeronia-Paraburkholderia;Antheraea pernyi (Chinese oak silkmoth)	372	1515	372	100	100	0	688	Bacteria	Gammaproteobacteria	Gammaproteobacteria	Bacteria	1803
Cluster_1336	2	2	TRUE	Bacteria	Proteobacteria	Gammaproteobacteria	Betaproteobacteriales	Burkholderiaceae	Ralstonia		100	100	100	100	100	100	100	FJ602405.1.1460	Bacteria;Proteobacteria;Gammaproteobacteria;Betaproteobacteriales;Burkholderiaceae;Ralstonia;unknown species	372	1460	372	100	100	0	688	Bacteria	Gammaproteobacteria	Gammaproteobacteria	Bacteria	1777
Cluster_1353	6	1	TRUE	Bacteria	Bacteroidetes	Bacteroidia	Cytophagales	Cyclobacteriaceae			100	100	100	97	97	91	91	FJ205237.1.1449	Bacteria;Bacteroidetes;Bacteroidia;Cytophagales;Cyclobacteriaceae;unknown genus;unknown species	370	1449	370	100	100	0	684	Bacteria	Bacteroidetes	Bacteroidetes	Bacteria	1752
Cluster_145	7	1	TRUE	Bacteria	Rokubacteria	NC10	Methylomirabilales	Methylomirabilaceae	wb1-A12		100	100	100	100	100	100	100	KT223298.1.1485	Bacteria;Rokubacteria;NC10;Methylomirabilales;Methylomirabilaceae;wb1-A12;unknown species	374	1485	374	99.465	100	0	680	Bacteria	Rokubacteria	Rokubacteria	Bacteria	12086
Cluster_1511	4	1	TRUE	Bacteria	Firmicutes	Clostridia	Clostridiales	Family_XI	Ezakiella		100	100	100	100	100	100	100	JF193793.1.1356	Bacteria;Firmicutes;Clostridia;Clostridiales;Family XI;Ezakiella;unknown species	371	1356	371	100	100	0	686	Bacteria	Firmicutes	Firmicutes	Bacteria	1608
Cluster_15496	1	1	TRUE	Bacteria	Proteobacteria	Gammaproteobacteria	Pasteurellales	Pasteurellaceae	Aggregatibacter		100	100	100	100	100	95	95	JF198914.1.1361	Bacteria;Proteobacteria;Gammaproteobacteria;Pasteurellales;Pasteurellaceae;Aggregatibacter;unknown species	371	1361	371	100	100	0	686	Bacteria	Gammaproteobacteria	Gammaproteobacteria	Bacteria	74
Cluster_1569	6	1	TRUE	Bacteria	Proteobacteria	Gammaproteobacteria	Steroidobacterales	Woeseiaceae	Woeseia		100	100	100	100	100	100	100	HQ153861.1.1411	Bacteria;Proteobacteria;Gammaproteobacteria;Steroidobacterales;Woeseiaceae;Woeseia;unknown species	373	1411	373	99.464	100	0	678	Bacteria	Gammaproteobacteria	Gammaproteobacteria	Bacteria	1546
Cluster_1580	7	1	TRUE	Bacteria	Acidobacteria	Subgroup_9					100	100	100	100	100	100	100	KM356727.1.1482	Bacteria;Acidobacteria;Subgroup 9;unknown order;unknown family;unknown genus;unknown species	374	1482	374	99.733	100	0	686	Bacteria	Acidobacteria	Acidobacteria	Bacteria	1537
Cluster_1591	6	1	TRUE	Bacteria	Bacteroidetes	Rhodothermia	Rhodothermales	Rhodothermaceae			100	100	100	100	100	100	100	HQ270263.1.1494	Bacteria;Bacteroidetes;Rhodothermia;Rhodothermales;Rhodothermaceae;unknown genus;unknown species	374	1494	376	97.606	100	0	641	Bacteria	Bacteroidetes	Bacteroidetes	Bacteria	1527
Cluster_1723	6	1	TRUE	Bacteria	Rokubacteria	NC10	Methylomirabilales	Methylomirabilaceae	wb1-A12		100	100	100	100	100	100	100	EU491462.1.1525	Bacteria;Rokubacteria;NC10;Methylomirabilales;Methylomirabilaceae;wb1-A12;unknown species	374	1525	375	98.933	100	0	669	Bacteria	Rokubacteria	Rokubacteria	Bacteria	1405
Cluster_175	10	3	TRUE	Bacteria	Proteobacteria	Alphaproteobacteria	Sphingomonadales	Sphingomonadaceae	Sphingobium		100	100	100	100	100	92	92	EU705173.1.1232	Bacteria;Proteobacteria;Alphaproteobacteria;Sphingomonadales;Sphingomonadaceae;Sphingobium;unknown species	373	1232	373	99.732	100	0	684	Bacteria	Alphaproteobacteria	Alphaproteobacteria	Bacteria	10669
Cluster_1822	17	3	TRUE	Bacteria	Proteobacteria	Alphaproteobacteria	Sphingomonadales	Sphingomonadaceae	Novosphingobium		100	100	100	100	100	100	100	AB680999.1.1410	Bacteria;Proteobacteria;Alphaproteobacteria;Sphingomonadales;Sphingomonadaceae;Novosphingobium;Sphingomonas sp.	373	1410	373	100	100	0	689	Bacteria	Alphaproteobacteria	Alphaproteobacteria	Bacteria	1329
Cluster_18419	3	2	TRUE	Bacteria	Proteobacteria	Gammaproteobacteria	Oceanospirillales	Halomonadaceae	Halomonas		100	100	100	100	100	99	99	KX163547.1.1405	Bacteria;Proteobacteria;Gammaproteobacteria;Oceanospirillales;Halomonadaceae;Halomonas;unknown species	373	1405	373	100	100	0	689	Bacteria	Gammaproteobacteria	Gammaproteobacteria	Bacteria	55
Cluster_187	5	1	TRUE	Bacteria	Cyanobacteria	Oxyphotobacteria	Chloroplast				100	100	100	100	100	100	100	KU726550.99721.101211	Bacteria;Cyanobacteria;Oxyphotobacteria;Chloroplast;unknown family;unknown genus;Bienertia sinuspersici	374	1491	374	100	100	0	691	Bacteria	Cyanobacteria	Cyanobacteria	Bacteria	9949
Cluster_1951	4	1	TRUE	Bacteria	Proteobacteria	Gammaproteobacteria	Betaproteobacteriales	Burkholderiaceae	Lautropia		100	100	100	100	100	100	100	JF239950.1.1352	Bacteria;Proteobacteria;Gammaproteobacteria;Betaproteobacteriales;Burkholderiaceae;Lautropia;unknown species	372	1352	372	100	100	0	688	Bacteria	Gammaproteobacteria	Gammaproteobacteria	Bacteria	1245
Cluster_19953	1	1	TRUE	Bacteria	Firmicutes	Bacilli	Lactobacillales	Carnobacteriaceae	Dolosigranulum		100	100	100	100	100	100	100	JF236485.1.1367	Bacteria;Firmicutes;Bacilli;Lactobacillales;Carnobacteriaceae;Dolosigranulum;unknown species	374	1367	374	99.733	100	0	686	Bacteria	Firmicutes	Firmicutes	Bacteria	46
Cluster_2017	6	1	TRUE	Bacteria	Nitrospirae	Nitrospira	Nitrospirales	Nitrospiraceae	Nitrospira		100	100	100	100	100	100	100	JF727725.1.1512	Bacteria;Nitrospirae;Nitrospira;Nitrospirales;Nitrospiraceae;Nitrospira;unknown species	370	1512	370	95.946	100	2.91e-170	601	Bacteria	Nitrospirae	Nitrospirae	Bacteria	1207
Cluster_20370	2	1	TRUE	Bacteria	Firmicutes	Bacilli	Lactobacillales	Aerococcaceae	Abiotrophia		100	100	100	100	100	100	100	JF151841.1.1376	Bacteria;Firmicutes;Bacilli;Lactobacillales;Aerococcaceae;Abiotrophia;unknown species	374	1376	374	100	100	0	691	Bacteria	Firmicutes	Firmicutes	Bacteria	45
Cluster_215	12	3	TRUE	Bacteria	Proteobacteria	Alphaproteobacteria	Sphingomonadales	Sphingomonadaceae	Sphingobium		100	100	100	100	100	94	94	EU705173.1.1232	Bacteria;Proteobacteria;Alphaproteobacteria;Sphingomonadales;Sphingomonadaceae;Sphingobium;unknown species	373	1232	373	99.732	100	0	684	Bacteria	Alphaproteobacteria	Alphaproteobacteria	Bacteria	8859
Cluster_23	7	1	TRUE	Bacteria	Proteobacteria	Gammaproteobacteria	Betaproteobacteriales	Burkholderiaceae			100	100	100	100	100	49	49	JF232437.1.1350	Bacteria;Proteobacteria;Gammaproteobacteria;Betaproteobacteriales;Burkholderiaceae;Acidovorax;unknown species	372	1350	372	100	100	0	688	Bacteria	Gammaproteobacteria	Gammaproteobacteria	Bacteria	51405
Cluster_2406	9	2	TRUE	Bacteria	Firmicutes	Bacilli	Lactobacillales	Streptococcaceae	Streptococcus		100	100	100	100	100	100	100	FJ558312.1.1273	Bacteria;Firmicutes;Bacilli;Lactobacillales;Streptococcaceae;Streptococcus;unknown species	373	1273	373	100	100	0	689	Bacteria	Firmicutes	Firmicutes	Bacteria	993
Cluster_241	7	1	TRUE	Bacteria	Proteobacteria	Alphaproteobacteria	Rhodovibrionales	Kiloniellaceae			100	100	100	100	100	100	100	LKGT01011054.8562.10041	Bacteria;Proteobacteria;Alphaproteobacteria;Rhodovibrionales;Kiloniellaceae;unknown genus;marine sediment metagenome	373	1480	373	98.66	100	0	662	Bacteria	Alphaproteobacteria	Alphaproteobacteria	Bacteria	7956
Cluster_2440	5	1	TRUE	Bacteria	Entotheonellaeota	Entotheonellia	Entotheonellales	Entotheonellaceae			100	100	100	100	100	92	92	KX172521.1.1480	Bacteria;Entotheonellaeota;Entotheonellia;Entotheonellales;Entotheonellaceae;unknown genus;unknown species	373	1480	373	98.66	100	0	662	Bacteria	Entotheonellaeota	Entotheonellaeota	Bacteria	975
Cluster_24532	1	1	TRUE	Bacteria	Actinobacteria	Actinobacteria	Micrococcales	Micrococcaceae	Kocuria		100	100	100	100	100	99	99	KM873053.1.1493	Bacteria;Actinobacteria;Actinobacteria;Micrococcales;Micrococcaceae;Kocuria;unknown species	375	1493	375	100	100	0	693	Bacteria	Actinobacteria	Actinobacteria	Bacteria	30
Cluster_25679	1	1	TRUE	Bacteria	Firmicutes	Bacilli	Lactobacillales	Carnobacteriaceae	Granulicatella		100	100	100	100	100	100	100	ACKZ01000002.19.1556	Bacteria;Firmicutes;Bacilli;Lactobacillales;Carnobacteriaceae;Granulicatella;Granulicatella adiacens ATCC 49175	374	1538	374	100	100	0	691	Bacteria	Firmicutes	Firmicutes	Bacteria	27
Cluster_25871	1	1	TRUE	Bacteria	Proteobacteria	Gammaproteobacteria					100	100	100	74	74	74	74	AM997509.1.1501	Bacteria;Proteobacteria;Gammaproteobacteria;Oceanospirillales;Kangiellaceae;unknown genus;unknown species	374	1501	374	100	100	0	691	Bacteria	Gammaproteobacteria	Gammaproteobacteria	Bacteria	26
Cluster_262	7	1	TRUE	Archaea	Thaumarchaeota	Nitrososphaeria	Nitrosopumilales	Nitrosopumilaceae			100	100	100	100	100	98	98	LC139860.1.900	Archaea;Thaumarchaeota;Nitrososphaeria;Nitrosopumilales;Nitrosopumilaceae;unknown genus;unknown species	377	900	377	100	100	0	697	Archaea	Thaumarchaeota	Thaumarchaeota	Archaea	7543
Cluster_2632	7	3	TRUE	Bacteria	Proteobacteria	Alphaproteobacteria	Sphingomonadales	Sphingomonadaceae	Sphingobium		100	100	100	100	100	84	84	EU705173.1.1232	Bacteria;Proteobacteria;Alphaproteobacteria;Sphingomonadales;Sphingomonadaceae;Sphingobium;unknown species	372	1232	352	100	95	0	651	Bacteria	Alphaproteobacteria	Alphaproteobacteria	Bacteria	890
Cluster_2669	1	1	TRUE	Bacteria	Proteobacteria	Alphaproteobacteria	Sphingomonadales	Sphingomonadaceae	Sphingomonas		100	100	100	100	100	100	100	AIDW01000006.218478.219941	Bacteria;Proteobacteria;Alphaproteobacteria;Sphingomonadales;Sphingomonadaceae;Sphingomonas;Sphingomonas sp.	373	1464	373	100	100	0	689	Bacteria	Alphaproteobacteria	Alphaproteobacteria	Bacteria	872
Cluster_2703	9	3	TRUE	Bacteria	Proteobacteria	Alphaproteobacteria	Rhodobacterales	Rhodobacteraceae	Paracoccus		100	100	100	100	100	100	100	JF222018.1.1282	Bacteria;Proteobacteria;Alphaproteobacteria;Rhodobacterales;Rhodobacteraceae;Paracoccus;unknown species	372	1282	372	100	100	0	688	Bacteria	Alphaproteobacteria	Alphaproteobacteria	Bacteria	859
Cluster_27595	1	1	TRUE	Bacteria	Actinobacteria	Actinobacteria	Corynebacteriales	Nocardiaceae	Gordonia		100	100	100	100	100	99	99	BAFD01000032.10.1527	Bacteria;Actinobacteria;Actinobacteria;Corynebacteriales;Nocardiaceae;Gordonia;Gordonia terrae NBRC 100016	375	1518	375	100	100	0	693	Bacteria	Actinobacteria	Actinobacteria	Bacteria	23
Cluster_28721	1	1	TRUE	Bacteria	WPS-2						100	100	100	100	100	100	100	JYMV01012758.1039.2521	Bacteria;WPS-2;unknown class;unknown order;unknown family;unknown genus;hydrothermal vent metagenome	374	1483	374	98.663	100	0	664	Bacteria	WPS-2	WPS-2	Bacteria	21
Cluster_29325	1	1	TRUE	Bacteria	Bacteroidetes	Bacteroidia	Flavobacteriales	Weeksellaceae	Bergeyella		100	100	100	100	100	100	100	JF226990.1.1347	Bacteria;Bacteroidetes;Bacteroidia;Flavobacteriales;Weeksellaceae;Bergeyella;unknown species	370	1347	370	100	100	0	684	Bacteria	Bacteroidetes	Bacteroidetes	Bacteria	20
Cluster_2936	4	1	TRUE	Bacteria	Gemmatimonadetes	BD2-11_terrestrial_group					100	100	100	100	100	100	100	JF809740.1.1418	Bacteria;Gemmatimonadetes;BD2-11 terrestrial group;unknown order;unknown family;unknown genus;unknown species	374	1418	374	99.198	100	0	675	Bacteria	Gemmatimonadetes	Gemmatimonadetes	Bacteria	789
Cluster_2991	5	2	TRUE	Bacteria	Proteobacteria	Gammaproteobacteria	Betaproteobacteriales	Neisseriaceae	Neisseria		100	100	100	100	100	99	99	FJ557362.1.1364	Bacteria;Proteobacteria;Gammaproteobacteria;Betaproteobacteriales;Neisseriaceae;Neisseria;unknown species	373	1364	373	100	100	0	689	Bacteria	Gammaproteobacteria	Gammaproteobacteria	Bacteria	774
Cluster_306	7	2	TRUE	Bacteria	Proteobacteria	Alphaproteobacteria	Sphingomonadales	Sphingomonadaceae	Sphingobium		100	100	100	100	100	98	98	EU705173.1.1232	Bacteria;Proteobacteria;Alphaproteobacteria;Sphingomonadales;Sphingomonadaceae;Sphingobium;unknown species	373	1232	373	99.732	100	0	684	Bacteria	Alphaproteobacteria	Alphaproteobacteria	Bacteria	6595
Cluster_309	4	2	TRUE	Bacteria	Proteobacteria	Gammaproteobacteria	Pseudomonadales	Moraxellaceae	Acinetobacter		100	100	100	100	100	100	100	FJ712581.1.1393	Bacteria;Proteobacteria;Gammaproteobacteria;Pseudomonadales;Moraxellaceae;Acinetobacter;unknown species	373	1393	373	100	100	0	689	Bacteria	Gammaproteobacteria	Gammaproteobacteria	Bacteria	6565
Cluster_321	7	1	TRUE	Bacteria	Proteobacteria	Alphaproteobacteria					100	100	100	91	91	91	91	KM454310.1.1392	Bacteria;Proteobacteria;Alphaproteobacteria;unknown order;unknown family;unknown genus;unknown species	372	1392	372	99.462	100	0	676	Bacteria	Alphaproteobacteria	Alphaproteobacteria	Bacteria	6371
Cluster_3480	5	1	TRUE	Bacteria	Bacteroidetes	Bacteroidia	Flavobacteriales	Flavobacteriaceae	Formosa		100	100	100	100	100	100	100	KX936599.1.1484	Bacteria;Bacteroidetes;Bacteroidia;Flavobacteriales;Flavobacteriaceae;Formosa;unknown species	370	1484	370	100	100	0	684	Bacteria	Bacteroidetes	Bacteroidetes	Bacteria	655
Cluster_349	7	3	TRUE	Bacteria	Proteobacteria	Alphaproteobacteria	Sphingomonadales	Sphingomonadaceae	Sphingobium		100	100	100	100	100	86	86	EU705173.1.1232	Bacteria;Proteobacteria;Alphaproteobacteria;Sphingomonadales;Sphingomonadaceae;Sphingobium;unknown species	373	1232	373	99.732	100	0	684	Bacteria	Alphaproteobacteria	Alphaproteobacteria	Bacteria	5924
Cluster_37667	1	1	TRUE	Bacteria	Bacteroidetes	Rhodothermia	Rhodothermales	Rhodothermaceae	Rubrivirga		100	100	100	100	100	100	100	CETS01011519.3.1326	Bacteria;Bacteroidetes;Rhodothermia;Rhodothermales;Rhodothermaceae;Rubrivirga;marine metagenome	372	1324	372	100	100	0	688	Bacteria	Bacteroidetes	Bacteroidetes	Bacteria	11
Cluster_3782	6	1	TRUE	Bacteria	Verrucomicrobia	Verrucomicrobiae	Opitutales	Puniceicoccaceae			100	100	100	100	100	63	63	FN553635.1.1541	Bacteria;Verrucomicrobia;Verrucomicrobiae;Opitutales;Puniceicoccaceae;Pelagicoccus;unknown species	375	1541	370	98.378	99	0	651	Bacteria	Verrucomicrobia	Verrucomicrobia	Bacteria	595
Cluster_3796	5	1	TRUE	Bacteria	Proteobacteria	Gammaproteobacteria	Oceanospirillales	Alcanivoracaceae	Alcanivorax		100	100	100	100	100	100	100	JF421180.1.1503	Bacteria;Proteobacteria;Gammaproteobacteria;Oceanospirillales;Alcanivoracaceae;Alcanivorax;unknown species	374	1503	374	100	100	0	691	Bacteria	Gammaproteobacteria	Gammaproteobacteria	Bacteria	593
Cluster_39545	1	1	TRUE	Bacteria	Proteobacteria	Alphaproteobacteria	Rickettsiales	Mitochondria			100	100	100	100	100	100	100	CBTL0108713515.2178.4107	Bacteria;Proteobacteria;Alphaproteobacteria;Rickettsiales;Mitochondria;unknown genus;Triticum aestivum (bread wheat)	368	1930	368	100	100	0	680	Bacteria	Alphaproteobacteria	Alphaproteobacteria	Bacteria	10
Cluster_398	7	2	TRUE	Bacteria	Proteobacteria	Alphaproteobacteria	Sphingomonadales	Sphingomonadaceae	Sphingobium		100	100	100	100	100	92	92	EU705173.1.1232	Bacteria;Proteobacteria;Alphaproteobacteria;Sphingomonadales;Sphingomonadaceae;Sphingobium;unknown species	373	1232	373	99.732	100	0	684	Bacteria	Alphaproteobacteria	Alphaproteobacteria	Bacteria	5317
Cluster_3992	10	2	TRUE	Bacteria	Proteobacteria	Alphaproteobacteria	Sphingomonadales	Sphingomonadaceae			100	100	100	100	100	75	75	EU705173.1.1232	Bacteria;Proteobacteria;Alphaproteobacteria;Sphingomonadales;Sphingomonadaceae;Sphingobium;unknown species	357	1232	323	100	90	3.64e-169	597	Bacteria	Alphaproteobacteria	Alphaproteobacteria	Bacteria	559
Cluster_4014	6	1	TRUE	Bacteria	Planctomycetes	OM190					100	100	100	100	100	100	100	KX173098.1.1482	Bacteria;Planctomycetes;OM190;unknown order;unknown family;unknown genus;unknown species	374	1482	373	95.174	99	6.37e-167	590	Bacteria	Planctomycetes	Planctomycetes	Bacteria	554
Cluster_405	6	1	TRUE	Bacteria	Proteobacteria	Gammaproteobacteria	Steroidobacterales	Woeseiaceae	Woeseia		100	100	100	100	100	100	100	FJ712441.1.1499	Bacteria;Proteobacteria;Gammaproteobacteria;Steroidobacterales;Woeseiaceae;Woeseia;unknown species	372	1499	372	99.731	100	0	682	Bacteria	Gammaproteobacteria	Gammaproteobacteria	Bacteria	5230
Cluster_4054	3	1	TRUE	Bacteria	Rokubacteria	NC10	Methylomirabilales	Methylomirabilaceae	wb1-A12		100	100	100	100	100	100	100	JF747701.1.1524	Bacteria;Rokubacteria;NC10;Methylomirabilales;Methylomirabilaceae;wb1-A12;unknown species	374	1524	374	99.198	100	0	675	Bacteria	Rokubacteria	Rokubacteria	Bacteria	545
Cluster_4079	6	1	TRUE	Bacteria	Proteobacteria	Gammaproteobacteria	Betaproteobacteriales	Neisseriaceae			100	100	100	100	100	100	100	JF241846.1.1364	Bacteria;Proteobacteria;Gammaproteobacteria;Betaproteobacteriales;Neisseriaceae;unknown genus;unknown species	372	1364	372	100	100	0	688	Bacteria	Gammaproteobacteria	Gammaproteobacteria	Bacteria	541
Cluster_4102	16	3	TRUE	Bacteria	Proteobacteria	Alphaproteobacteria	Rhizobiales	Hyphomicrobiaceae	Hyphomicrobium		100	100	100	100	100	100	100	FPHO01000003.1079560.1081023	Bacteria;Proteobacteria;Alphaproteobacteria;Rhizobiales;Hyphomicrobiaceae;Hyphomicrobium;Hyphomicrobium sp.	372	1464	372	100	100	0	688	Bacteria	Alphaproteobacteria	Alphaproteobacteria	Bacteria	538
Cluster_4123	5	1	TRUE	Bacteria	Actinobacteria	Actinobacteria	Propionibacteriales	Propionibacteriaceae	Cutibacterium		100	100	100	100	100	100	100	JF168102.1.1271	Bacteria;Actinobacteria;Actinobacteria;Propionibacteriales;Propionibacteriaceae;Cutibacterium;unknown species	373	1271	373	100	100	0	689	Bacteria	Actinobacteria	Actinobacteria	Bacteria	532
Cluster_4307	1	1	TRUE	Bacteria	Firmicutes	Bacilli	Lactobacillales	Streptococcaceae	Streptococcus		100	100	100	100	100	100	100	FJ557388.1.1416	Bacteria;Firmicutes;Bacilli;Lactobacillales;Streptococcaceae;Streptococcus;unknown species	373	1416	373	100	100	0	689	Bacteria	Firmicutes	Firmicutes	Bacteria	505
Cluster_4322	5	1	TRUE	Bacteria	Proteobacteria	Deltaproteobacteria	NB1-j				100	100	100	100	100	100	100	JX227288.1.1516	Bacteria;Proteobacteria;Deltaproteobacteria;NB1-j;unknown family;unknown genus;unknown species	374	1516	374	99.465	100	0	680	Bacteria	Deltaproteobacteria	Deltaproteobacteria	Bacteria	503
Cluster_4437	8	2	TRUE	Bacteria	Actinobacteria	Actinobacteria	Corynebacteriales	Corynebacteriaceae	Corynebacterium_1		100	100	100	100	100	97	97	ACVP01000009.26.1511	Bacteria;Actinobacteria;Actinobacteria;Corynebacteriales;Corynebacteriaceae;Corynebacterium 1;Corynebacterium tuberculostearicum SK141	376	1486	376	100	100	0	695	Bacteria	Actinobacteria	Actinobacteria	Bacteria	486
Cluster_448	4	1	TRUE	Bacteria	Proteobacteria	Gammaproteobacteria	Pseudomonadales	Moraxellaceae	Acinetobacter		100	100	100	100	100	100	100	FJ671990.1.1397	Bacteria;Proteobacteria;Gammaproteobacteria;Pseudomonadales;Moraxellaceae;Acinetobacter;unknown species	373	1397	373	100	100	0	689	Bacteria	Gammaproteobacteria	Gammaproteobacteria	Bacteria	4760
Cluster_44876	1	1	TRUE	Bacteria	Proteobacteria	Gammaproteobacteria	Salinisphaerales	Solimonadaceae	Polycyclovorans		100	100	100	100	100	100	100	HQ190510.1.1501	Bacteria;Proteobacteria;Gammaproteobacteria;Salinisphaerales;Solimonadaceae;Polycyclovorans;unknown species	373	1501	373	100	100	0	689	Bacteria	Gammaproteobacteria	Gammaproteobacteria	Bacteria	7
Cluster_4582	1	1	TRUE	Bacteria	Fusobacteria	Fusobacteriia	Fusobacteriales	Fusobacteriaceae	Fusobacterium		100	100	100	100	100	100	100	HQ757433.1.1338	Bacteria;Fusobacteria;Fusobacteriia;Fusobacteriales;Fusobacteriaceae;Fusobacterium;unknown species	369	1338	369	100	100	0	682	Bacteria	Fusobacteria	Fusobacteria	Bacteria	468
Cluster_4675	6	1	TRUE	Bacteria	Latescibacteria	Latescibacteria	Latescibacterales	Latescibacteraceae			100	100	100	100	100	100	100	GU363029.1.1432	Bacteria;Latescibacteria;Latescibacteria;Latescibacterales;Latescibacteraceae;unknown genus;unknown species	373	1432	373	98.391	100	0	656	Bacteria	Latescibacteria	Latescibacteria	Bacteria	458
Cluster_4705	4	1	TRUE	Bacteria	Actinobacteria	Actinobacteria	Actinomycetales	Actinomycetaceae	Varibaculum		100	100	100	100	100	100	100	FNWI01000004.2125695.2127215	Bacteria;Actinobacteria;Actinobacteria;Actinomycetales;Actinomycetaceae;Varibaculum;Varibaculum sp.	374	1521	374	99.465	100	0	680	Bacteria	Actinobacteria	Actinobacteria	Bacteria	453
Cluster_477	4	2	TRUE	Bacteria	Proteobacteria	Gammaproteobacteria	Pseudomonadales	Moraxellaceae	Acinetobacter		100	100	100	100	100	100	100	FJ612155.1.1499	Bacteria;Proteobacteria;Gammaproteobacteria;Pseudomonadales;Moraxellaceae;Acinetobacter;unknown species	373	1499	373	100	100	0	689	Bacteria	Gammaproteobacteria	Gammaproteobacteria	Bacteria	4454
Cluster_4808	6	1	TRUE	Bacteria	Nitrospinae	Nitrospinia	Nitrospinales	Nitrospinaceae	LS-NOB		100	100	100	100	100	100	100	ABEF01053190.2655.3868	Bacteria;Nitrospinae;Nitrospinia;Nitrospinales;Nitrospinaceae;LS-NOB;marine metagenome	374	1214	374	100	100	0	691	Bacteria	Nitrospinae	Nitrospinae	Bacteria	441
Cluster_482	6	1	TRUE	Bacteria	Proteobacteria	Deltaproteobacteria	Myxococcales	bacteriap25			100	100	100	100	100	100	100	FJ205197.1.1489	Bacteria;Proteobacteria;Deltaproteobacteria;SAR324 clade(Marine group B);unknown family;unknown genus;unknown species	374	1489	374	99.733	100	0	686	Bacteria	Deltaproteobacteria	Deltaproteobacteria	Bacteria	4379
Cluster_48682	1	1	TRUE	Bacteria	Proteobacteria	Alphaproteobacteria	Caulobacterales	Caulobacteraceae	Phenylobacterium		100	100	100	100	100	100	100	FJ479363.1.1442	Bacteria;Proteobacteria;Alphaproteobacteria;Caulobacterales;Caulobacteraceae;Phenylobacterium;unknown species	372	1442	372	100	100	0	688	Bacteria	Alphaproteobacteria	Alphaproteobacteria	Bacteria	6
Cluster_5	1	1	TRUE	Bacteria	Cyanobacteria	Oxyphotobacteria	Chloroplast				100	100	100	100	100	100	100	LVTN01000110.539979.541433	Bacteria;Cyanobacteria;Oxyphotobacteria;Chloroplast;unknown family;unknown genus;Musa itinerans	374	1455	374	100	100	0	691	Bacteria	Cyanobacteria	Cyanobacteria	Bacteria	201598
Cluster_507	2	2	TRUE	Bacteria	Proteobacteria	Alphaproteobacteria	Sphingomonadales	Sphingomonadaceae	Sphingobium		100	100	100	100	100	93	93	EU705173.1.1232	Bacteria;Proteobacteria;Alphaproteobacteria;Sphingomonadales;Sphingomonadaceae;Sphingobium;unknown species	373	1232	373	99.732	100	0	684	Bacteria	Alphaproteobacteria	Alphaproteobacteria	Bacteria	4218
Cluster_5094	5	1	TRUE	Bacteria	Chloroflexi	Anaerolineae	SBR1031	A4b			100	99	99	99	99	99	99	KM356598.1.1438	Bacteria;Chloroflexi;Anaerolineae;SBR1031;A4b;unknown genus;unknown species	375	1438	375	96.267	100	1.05e-174	616	Bacteria	Chloroflexi	Chloroflexi	Bacteria	408
Cluster_5115	1	1	TRUE	Bacteria	Proteobacteria	Alphaproteobacteria	Rhizobiales	Beijerinckiaceae	Methylobacterium		100	100	100	100	100	100	100	FJ432294.1.1202	Bacteria;Proteobacteria;Alphaproteobacteria;Rhizobiales;Beijerinckiaceae;Methylobacterium;unknown species	372	1202	372	99.731	100	0	682	Bacteria	Alphaproteobacteria	Alphaproteobacteria	Bacteria	406
Cluster_512	5	3	TRUE	Bacteria	Proteobacteria	Alphaproteobacteria	Sphingomonadales	Sphingomonadaceae	Sphingobium		100	100	100	100	100	95	95	EU705173.1.1232	Bacteria;Proteobacteria;Alphaproteobacteria;Sphingomonadales;Sphingomonadaceae;Sphingobium;unknown species	373	1232	373	99.732	100	0	684	Bacteria	Alphaproteobacteria	Alphaproteobacteria	Bacteria	4190
Cluster_5130	1	1	TRUE	Bacteria	Planctomycetes						100	90	29	29	29	29	29	EF032766.1.1478	Bacteria;Planctomycetes;Pla3 lineage;unknown order;unknown family;unknown genus;unknown species	374	1478	377	87.268	99	6.84e-117	424	Bacteria	Planctomycetes	Planctomycetes	Bacteria	404
Cluster_5135	0	2	TRUE	Bacteria	Bacteroidetes	Bacteroidia	Bacteroidales	Porphyromonadaceae	Porphyromonas		100	100	100	100	100	100	100	JQ475380.1.1424	Bacteria;Bacteroidetes;Bacteroidia;Bacteroidales;Porphyromonadaceae;Porphyromonas;unknown species	370	1424	370	100	100	0	684	Bacteria	Bacteroidetes	Bacteroidetes	Bacteria	404
Cluster_5274	4	1	TRUE	Bacteria	Actinobacteria	Actinobacteria	Corynebacteriales	Corynebacteriaceae	Lawsonella		100	100	100	100	100	100	100	GFIM01007549.1.1359	Bacteria;Actinobacteria;Actinobacteria;Corynebacteriales;Corynebacteriaceae;Lawsonella;Lepisosteus oculatus (spotted gar)	375	1359	375	100	100	0	693	Bacteria	Actinobacteria	Actinobacteria	Bacteria	389
Cluster_5316	2	1	TRUE	Bacteria	Chloroflexi	JG30-KF-CM66					100	100	99	99	99	99	99	AB694421.1.1382	Bacteria;Chloroflexi;JG30-KF-CM66;unknown order;unknown family;unknown genus;unknown species	374	1382	374	98.663	100	0	664	Bacteria	Chloroflexi	Chloroflexi	Bacteria	384
Cluster_5475	5	1	TRUE	Bacteria	Proteobacteria	Alphaproteobacteria					100	99	99	74	74	74	74	AB694312.1.1366	Bacteria;Proteobacteria;Alphaproteobacteria;unknown order;unknown family;unknown genus;unknown species	373	1366	372	93.817	99	4.98e-158	560	Bacteria	Alphaproteobacteria	Alphaproteobacteria	Bacteria	371
Cluster_5477	8	2	TRUE	Bacteria	Firmicutes	Bacilli	Lactobacillales	Streptococcaceae	Streptococcus		100	100	100	100	100	100	100	FJ557573.1.1407	Bacteria;Firmicutes;Bacilli;Lactobacillales;Streptococcaceae;Streptococcus;unknown species	373	1407	373	100	100	0	689	Bacteria	Firmicutes	Firmicutes	Bacteria	371
Cluster_5587	1	1	TRUE	Bacteria	Firmicutes	Bacilli	Lactobacillales	Carnobacteriaceae	Dolosigranulum		100	100	100	100	100	100	100	JF236485.1.1367	Bacteria;Firmicutes;Bacilli;Lactobacillales;Carnobacteriaceae;Dolosigranulum;unknown species	374	1367	374	100	100	0	691	Bacteria	Firmicutes	Firmicutes	Bacteria	361
Cluster_56	13	3	TRUE	Bacteria	Proteobacteria	Alphaproteobacteria	Sphingomonadales	Sphingomonadaceae	Sphingobium		100	100	100	100	100	95	95	EU705173.1.1232	Bacteria;Proteobacteria;Alphaproteobacteria;Sphingomonadales;Sphingomonadaceae;Sphingobium;unknown species	373	1232	373	99.732	100	0	684	Bacteria	Alphaproteobacteria	Alphaproteobacteria	Bacteria	23919
Cluster_5657	3	1	TRUE	Bacteria	Planctomycetes						97	83	31	31	31	31	31	LN870653.1.1420	Bacteria;Planctomycetes;Pla3 lineage;unknown order;unknown family;unknown genus;unknown species	374	1420	371	90.296	99	3.09e-135	484	Bacteria	Planctomycetes	Planctomycetes	Bacteria	355
Cluster_5748	2	1	TRUE	Bacteria	Planctomycetes	Pla3_lineage					100	100	100	100	100	100	100	AB694415.1.1435	Bacteria;Planctomycetes;Pla3 lineage;unknown order;unknown family;unknown genus;unknown species	373	1435	373	99.732	100	0	684	Bacteria	Planctomycetes	Planctomycetes	Bacteria	347
Cluster_586	4	2	TRUE	Bacteria	Proteobacteria	Alphaproteobacteria	Sphingomonadales	Sphingomonadaceae	Sphingobium		100	100	100	100	100	95	95	GQ008103.1.1308	Bacteria;Proteobacteria;Alphaproteobacteria;Sphingomonadales;Sphingomonadaceae;Sphingobium;unknown species	373	1308	373	100	100	0	689	Bacteria	Alphaproteobacteria	Alphaproteobacteria	Bacteria	3729
Cluster_5975	3	1	TRUE	Bacteria	Planctomycetes	Pla3_lineage					100	100	100	100	100	100	100	FN553455.1.1517	Bacteria;Planctomycetes;Pla3 lineage;unknown order;unknown family;unknown genus;unknown species	374	1517	374	99.198	100	0	676	Bacteria	Planctomycetes	Planctomycetes	Bacteria	329
Cluster_6	15	4	TRUE	Bacteria	Proteobacteria	Gammaproteobacteria	Pseudomonadales	Pseudomonadaceae	Pseudomonas		100	100	100	100	100	100	100	FNTR01000004.1525703.1527243	Bacteria;Proteobacteria;Gammaproteobacteria;Pseudomonadales;Pseudomonadaceae;Pseudomonas;Pseudomonas proteolytica	373	1541	373	100	100	0	689	Bacteria	Gammaproteobacteria	Gammaproteobacteria	Bacteria	141582
Cluster_631	12	3	TRUE	Bacteria	Proteobacteria	Alphaproteobacteria	Sphingomonadales	Sphingomonadaceae	Sphingobium		100	100	100	100	100	82	82	EU705173.1.1232	Bacteria;Proteobacteria;Alphaproteobacteria;Sphingomonadales;Sphingomonadaceae;Sphingobium;unknown species	373	1232	373	99.196	100	0	673	Bacteria	Alphaproteobacteria	Alphaproteobacteria	Bacteria	3506
Cluster_6412	3	1	TRUE	Bacteria	Proteobacteria	Gammaproteobacteria	Betaproteobacteriales	Neisseriaceae	Neisseria		100	100	100	100	100	100	100	EU535084.1.1397	Bacteria;Proteobacteria;Gammaproteobacteria;Betaproteobacteriales;Neisseriaceae;Neisseria;unknown species	373	1397	373	100	100	0	689	Bacteria	Gammaproteobacteria	Gammaproteobacteria	Bacteria	298
Cluster_6428	1	1	TRUE	Bacteria	Proteobacteria	Alphaproteobacteria	Rhizobiales	Beijerinckiaceae	Methylobacterium		100	100	100	100	100	100	100	FJ432294.1.1202	Bacteria;Proteobacteria;Alphaproteobacteria;Rhizobiales;Beijerinckiaceae;Methylobacterium;unknown species	372	1202	372	99.731	100	0	682	Bacteria	Alphaproteobacteria	Alphaproteobacteria	Bacteria	297
Cluster_6496	2	1	TRUE	Bacteria	Entotheonellaeota	Entotheonellia	Entotheonellales	Entotheonellaceae			100	100	100	100	100	100	100	KX173096.1.1481	Bacteria;Entotheonellaeota;Entotheonellia;Entotheonellales;Entotheonellaceae;unknown genus;unknown species	374	1481	374	99.733	100	0	686	Bacteria	Entotheonellaeota	Entotheonellaeota	Bacteria	292
Cluster_656	7	1	TRUE	Bacteria	Proteobacteria	Gammaproteobacteria	Alteromonadales	Colwelliaceae	Colwellia		100	100	100	100	100	100	100	AY726906.1.1211	Bacteria;Proteobacteria;Gammaproteobacteria;Alteromonadales;Colwelliaceae;Colwellia;unknown species	373	1211	373	99.464	100	0	678	Bacteria	Gammaproteobacteria	Gammaproteobacteria	Bacteria	3377
Cluster_6571	4	1	TRUE	Bacteria	Actinobacteria	Actinobacteria	Propionibacteriales	Propionibacteriaceae	Cutibacterium		100	100	100	100	100	98	98	JF183482.1.1344	Bacteria;Actinobacteria;Actinobacteria;Propionibacteriales;Propionibacteriaceae;Cutibacterium;unknown species	373	1344	373	100	100	0	689	Bacteria	Actinobacteria	Actinobacteria	Bacteria	288
Cluster_6827	1	1	TRUE	Bacteria	Firmicutes	Clostridia	Clostridiales	Ruminococcaceae	Ruminococcaceae_UCG-014		100	100	100	100	100	100	100	AM420048.1.1483	Bacteria;Firmicutes;Clostridia;Clostridiales;Ruminococcaceae;Ruminococcaceae UCG-014;unknown species	372	1483	372	100	100	0	688	Bacteria	Firmicutes	Firmicutes	Bacteria	272
Cluster_6942	5	1	TRUE	Bacteria	Planctomycetes	Planctomycetacia	Pirellulales	Pirellulaceae	Rhodopirellula		100	100	100	100	100	96	96	JN536224.1.1417	Bacteria;Planctomycetes;Planctomycetacia;Pirellulales;Pirellulaceae;Rhodopirellula;unknown species	374	1417	374	97.326	100	0	636	Bacteria	Planctomycetes	Planctomycetes	Bacteria	264
Cluster_7	14	2	TRUE	Bacteria	Proteobacteria	Gammaproteobacteria	Alteromonadales	Pseudoalteromonadaceae	Pseudoalteromonas		100	100	100	100	100	100	100	FJ626905.1.1398	Bacteria;Proteobacteria;Gammaproteobacteria;Alteromonadales;Pseudoalteromonadaceae;Pseudoalteromonas;unknown species	372	1398	372	100	100	0	688	Bacteria	Gammaproteobacteria	Gammaproteobacteria	Bacteria	127052
Cluster_7037	1	1	TRUE	Bacteria	Bacteroidetes	Bacteroidia	Bacteroidales	Porphyromonadaceae	Porphyromonas		100	100	100	100	100	100	100	LSCS01000002.27.1548	Bacteria;Bacteroidetes;Bacteroidia;Bacteroidales;Porphyromonadaceae;Porphyromonas;Bacteroidales bacterium KA00251	370	1522	370	99.73	100	0	678	Bacteria	Bacteroidetes	Bacteroidetes	Bacteria	260
Cluster_720	2	1	TRUE	Bacteria	Proteobacteria	Alphaproteobacteria	Sphingomonadales	Sphingomonadaceae	Sphingobium		100	100	100	100	100	99	99	EU705173.1.1232	Bacteria;Proteobacteria;Alphaproteobacteria;Sphingomonadales;Sphingomonadaceae;Sphingobium;unknown species	373	1232	373	99.732	100	0	684	Bacteria	Alphaproteobacteria	Alphaproteobacteria	Bacteria	3105
Cluster_7225	8	2	TRUE	Bacteria	Proteobacteria	Alphaproteobacteria	Rhizobiales	Beijerinckiaceae	Methylobacterium		100	100	100	100	100	100	100	FJ382267.1.1344	Bacteria;Proteobacteria;Alphaproteobacteria;Rhizobiales;Beijerinckiaceae;Methylobacterium;unknown species	372	1344	372	100	100	0	688	Bacteria	Alphaproteobacteria	Alphaproteobacteria	Bacteria	250
Cluster_7330	5	1	TRUE	Bacteria	Firmicutes	Bacilli	Lactobacillales	Streptococcaceae	Streptococcus		100	100	100	100	100	100	100	AZJC01000006.3403.4938	Bacteria;Firmicutes;Bacilli;Lactobacillales;Streptococcaceae;Streptococcus;Streptococcus sanguinis CC94A	373	1536	373	100	100	0	689	Bacteria	Firmicutes	Firmicutes	Bacteria	245
Cluster_7536	1	1	TRUE	Bacteria	Proteobacteria	Deltaproteobacteria	NB1-j				100	100	100	100	100	100	100	JX227612.1.1518	Bacteria;Proteobacteria;Deltaproteobacteria;NB1-j;unknown family;unknown genus;unknown species	374	1518	374	97.861	100	0	647	Bacteria	Deltaproteobacteria	Deltaproteobacteria	Bacteria	233
Cluster_7589	1	1	TRUE	Bacteria	Actinobacteria	Actinobacteria	Micrococcales	Dermabacteraceae	Brachybacterium		100	100	100	100	100	100	100	JF127747.1.1272	Bacteria;Actinobacteria;Actinobacteria;Micrococcales;Dermabacteraceae;Brachybacterium;unknown species	375	1272	375	100	100	0	693	Bacteria	Actinobacteria	Actinobacteria	Bacteria	230
Cluster_7715	1	1	TRUE	Bacteria	Proteobacteria	Gammaproteobacteria	Pseudomonadales	Moraxellaceae	Acinetobacter		100	100	100	100	100	100	100	FJ375484.1.1462	Bacteria;Proteobacteria;Gammaproteobacteria;Pseudomonadales;Moraxellaceae;Acinetobacter;unknown species	373	1462	373	100	100	0	689	Bacteria	Gammaproteobacteria	Gammaproteobacteria	Bacteria	225
Cluster_7997	2	1	TRUE	Bacteria	Proteobacteria	Alphaproteobacteria					100	100	100	97	97	97	97	HM798893.1.1451	Bacteria;Proteobacteria;Alphaproteobacteria;unknown order;unknown family;unknown genus;unknown species	372	1451	372	100	100	0	688	Bacteria	Alphaproteobacteria	Alphaproteobacteria	Bacteria	213
Cluster_803	1	1	TRUE	Bacteria	Proteobacteria	Alphaproteobacteria	Sphingomonadales	Sphingomonadaceae	Sphingobium		100	100	100	100	100	89	89	EU705173.1.1232	Bacteria;Proteobacteria;Alphaproteobacteria;Sphingomonadales;Sphingomonadaceae;Sphingobium;unknown species	373	1232	373	99.732	100	0	684	Bacteria	Alphaproteobacteria	Alphaproteobacteria	Bacteria	2831
Cluster_888	2	1	TRUE	Bacteria	Proteobacteria	Alphaproteobacteria	Sphingomonadales	Sphingomonadaceae	Sphingobium		100	100	100	100	100	92	92	EU705173.1.1232	Bacteria;Proteobacteria;Alphaproteobacteria;Sphingomonadales;Sphingomonadaceae;Sphingobium;unknown species	373	1232	373	99.732	100	0	684	Bacteria	Alphaproteobacteria	Alphaproteobacteria	Bacteria	2579
Cluster_9296	2	1	TRUE	Bacteria	Actinobacteria	Actinobacteria	Corynebacteriales	Corynebacteriaceae	Corynebacterium_1		100	100	100	100	100	100	100	EU536427.1.1383	Bacteria;Actinobacteria;Actinobacteria;Corynebacteriales;Corynebacteriaceae;Corynebacterium 1;unknown species	375	1383	375	100	100	0	693	Bacteria	Actinobacteria	Actinobacteria	Bacteria	169
Cluster_9389	3	1	TRUE	Bacteria	Lentisphaerae	Lentisphaeria	Lentisphaerales	Lentisphaeraceae	Lentisphaera		100	100	100	100	100	100	100	KF771565.1.1469	Bacteria;Lentisphaerae;Lentisphaeria;Lentisphaerales;Lentisphaeraceae;Lentisphaera;unknown species	374	1469	374	96.791	100	1.75e-177	625	Bacteria	Lentisphaerae	Lentisphaerae	Bacteria	166
Cluster_950	20	4	TRUE	Bacteria	Proteobacteria	Gammaproteobacteria	Betaproteobacteriales	Burkholderiaceae	Undibacterium		100	100	100	100	100	96	96	EU531785.1.1529	Bacteria;Proteobacteria;Gammaproteobacteria;Betaproteobacteriales;Burkholderiaceae;Undibacterium;unknown species	372	1529	372	100	100	0	688	Bacteria	Gammaproteobacteria	Gammaproteobacteria	Bacteria	2406
Cluster_9580	0	2	TRUE	Bacteria	Proteobacteria	Alphaproteobacteria	Sphingomonadales	Sphingomonadaceae	Sphingopyxis		100	100	100	100	100	100	100	HQ817982.1.1396	Bacteria;Proteobacteria;Alphaproteobacteria;Sphingomonadales;Sphingomonadaceae;Sphingopyxis;unknown species	373	1396	373	100	100	0	689	Bacteria	Alphaproteobacteria	Alphaproteobacteria	Bacteria	161
Cluster_98	10	3	TRUE	Bacteria	Proteobacteria	Alphaproteobacteria	Sphingomonadales	Sphingomonadaceae	Sphingobium		100	100	100	100	100	100	100	EU705173.1.1232	Bacteria;Proteobacteria;Alphaproteobacteria;Sphingomonadales;Sphingomonadaceae;Sphingobium;unknown species	373	1232	373	99.732	100	0	684	Bacteria	Alphaproteobacteria	Alphaproteobacteria	Bacteria	16164
Cluster_9806	2	1	TRUE	Bacteria	Bacteroidetes	Bacteroidia	Cytophagales	Cyclobacteriaceae			100	100	100	90	85	83	83	JQ579830.1.1481	Bacteria;Bacteroidetes;Bacteroidia;Cytophagales;Cyclobacteriaceae;unknown genus;unknown species	370	1481	370	97.568	100	2.87e-180	634	Bacteria	Bacteroidetes	Bacteroidetes	Bacteria	155
